# Supplementary material for: Simultaneous measurement of biochemical phenotypes and gene expression in single cells
Source: Nucleic Acids Res. 2020 Apr 14;48(10):e59. doi: 10.1093/nar/gkaa240 (PMC7261187; doi:10.1093/nar/gkaa240)
Supplement: gkaa240_Supplemental_Files [file gkaa240_supplemental_files.zip]

Archive with 3 entries (3 files):
- Supplementary Tables.xlsx
- Supplementary Text - revised V2.docx
- Supplemetary Figures revised.pdf
