# Supplementary material for: Simultaneous measurement of biochemical phenotypes and gene expression in single cells
Source: Nucleic Acids Res. 2020 Apr 14;48(10):e59. doi: 10.1093/nar/gkaa240 (PMC7261187; doi:10.1093/nar/gkaa240)
Supplement: gkaa240_Supplemental_Files [file gkaa240_supplemental_files.zip › Supplementary Tables.xlsx]

## Sheet: Supplementary Table 1
gene	p_val	avg_logFC	pct.1	pct.2	p_val_adj	celltype1	celltype2	sample
Abasic-45	1.43133e-281	0.641167	0.991	0.971	9.5899e-279	T	NK	all_cells
Abasic-45	3.18837e-251	0.596883	0.991	0.977	2.13621e-248	T	Mono	all_cells
Abasic-45	1.07547e-64	0.516527	0.996	0.971	7.20562e-62	B	NK	all_cells
Abasic-45	5.53064e-58	0.472243	0.996	0.977	3.70553e-55	B	Mono	all_cells
Abasic-45	1.57907e-55	0.790676	0.991	0.985	1.05798e-52	T	DC	all_cells
Abasic-45	8.44131e-36	0.666037	0.996	0.985	5.65568e-33	B	DC	all_cells
Abasic-46	3.00166e-34	0.347627	0.984	0.946	2.01111e-31	B	NK	all_cells
Abasic-46	3.68048e-32	-0.296035	0.968	0.984	2.46592e-29	T	B	all_cells
Abasic-46	1.06649e-24	-0.526736	0.946	0.98	7.14548e-22	NK	DC	all_cells
Abasic-46	6.51459e-23	-0.475144	0.968	0.98	4.36477e-20	T	DC	all_cells
Abasic-46	1.05711e-11	-0.326875	0.94	0.98	7.08261e-09	Mono	DC	all_cells
GU-45	2.20086e-20	-0.534744	0.814	0.961	1.47458e-17	NK	DC	all_cells
GU-45	3.31721e-18	-0.486837	0.782	0.961	2.22253e-15	Mono	DC	all_cells
GU-45	2.78612e-13	-0.396317	0.847	0.961	1.8667e-10	T	DC	all_cells
GU-45	1.14747e-05	-0.290683	0.885	0.961	0.00768806	B	DC	all_cells
riboG-44	8.64093e-137	1.05685	0.966	0.682	5.78942e-134	B	NK	all_cells
riboG-44	1.8523e-96	0.518492	0.862	0.682	1.24104e-93	T	NK	all_cells
riboG-44	2.85842e-67	-0.53836	0.862	0.966	1.91514e-64	T	B	all_cells
riboG-44	8.37123e-64	-1.09047	0.682	0.966	5.60872e-61	NK	DC	all_cells
riboG-44	9.93235e-61	0.595982	0.966	0.751	6.65467e-58	B	Mono	all_cells
riboG-44	2.39745e-32	-0.46087	0.682	0.751	1.60629e-29	NK	Mono	all_cells
riboG-44	7.69848e-32	-0.571978	0.862	0.966	5.15798e-29	T	DC	all_cells
riboG-44	8.27686e-32	-0.629601	0.751	0.966	5.5455e-29	Mono	DC	all_cells
Uracil-45	0	1.36783	0.856	0.441	0	T	Mono	all_cells
Uracil-45	5.12639e-141	0.687216	0.856	0.662	3.43468e-138	T	NK	all_cells
Uracil-45	7.43164e-136	1.40287	0.873	0.441	4.9792e-133	B	Mono	all_cells
Uracil-45	3.05205e-63	0.68061	0.662	0.441	2.04487e-60	NK	Mono	all_cells
Uracil-45	2.95097e-56	0.722264	0.873	0.662	1.97715e-53	B	NK	all_cells
Uracil-45	1.01124e-20	-0.709793	0.441	0.746	6.77529e-18	Mono	DC	all_cells
Uracil-45	2.98842e-19	0.693081	0.873	0.746	2.00224e-16	B	DC	all_cells
Uracil-45	5.57806e-19	0.658033	0.856	0.746	3.7373e-16	T	DC	all_cells
Abasic-45	1.4556e-165	0.994165	1	0.997	6.20086e-163	T	Mono	pbmc1
Abasic-45	1.06337e-73	0.541358	1	1	4.52994e-71	T	NK	pbmc1
Abasic-45	2.89435e-71	0.925758	1	0.997	1.23299e-68	B	Mono	pbmc1
Abasic-45	3.92352e-38	0.472951	1	1	1.67142e-35	B	NK	pbmc1
Abasic-45	6.55103e-36	0.452807	1	0.997	2.79074e-33	NK	Mono	pbmc1
Abasic-45	2.51067e-23	0.884874	1	1	1.06954e-20	T	DC	pbmc1
Abasic-45	3.18924e-22	0.816467	1	1	1.35862e-19	B	DC	pbmc1
Abasic-45	3.02302e-07	0.343515	1	1	0.000128781	NK	DC	pbmc1
Abasic-46	7.65206e-108	-0.604324	0.998	1	3.25978e-105	T	Mono	pbmc1
Abasic-46	1.16678e-41	-0.484253	1	1	4.97048e-39	NK	Mono	pbmc1
Abasic-46	2.33836e-25	-0.939525	0.998	0.958	9.96142e-23	T	DC	pbmc1
Abasic-46	7.43871e-23	-0.340922	0.998	1	3.16889e-20	T	B	pbmc1
Abasic-46	3.40858e-21	-0.819455	1	0.958	1.45206e-18	NK	DC	pbmc1
Abasic-46	1.97411e-16	-0.598603	1	0.958	8.40969e-14	B	DC	pbmc1
Abasic-46	1.86958e-13	-0.263402	1	1	7.96442e-11	B	Mono	pbmc1
Abasic-46	1.54978e-10	-0.335201	1	0.958	6.60207e-08	Mono	DC	pbmc1
GU-45	3.16861e-34	0.430969	0.984	0.959	1.34983e-31	T	Mono	pbmc1
GU-45	1.52808e-28	0.588574	0.995	0.959	6.50962e-26	B	Mono	pbmc1
GU-45	5.45072e-26	0.576003	0.995	0.969	2.32201e-23	B	NK	pbmc1
GU-45	6.40559e-24	0.418398	0.984	0.969	2.72878e-21	T	NK	pbmc1
riboG-44	8.0578e-52	1.02808	1	0.897	3.43262e-49	B	NK	pbmc1
riboG-44	2.98611e-37	-0.563648	0.957	1	1.27208e-34	T	B	pbmc1
riboG-44	2.19493e-27	0.631861	1	0.827	9.3504e-25	B	Mono	pbmc1
riboG-44	2.10868e-24	0.464433	0.957	0.897	8.98296e-22	T	NK	pbmc1
riboG-44	5.8325e-22	-1.27839	0.897	0.958	2.48465e-19	NK	DC	pbmc1
riboG-44	6.67799e-19	-0.813957	0.957	0.958	2.84482e-16	T	DC	pbmc1
riboG-44	2.58448e-16	-0.88217	0.827	0.958	1.10099e-13	Mono	DC	pbmc1
riboG-44	2.05949e-05	-0.39622	0.897	0.827	0.00877344	NK	Mono	pbmc1
riboG-44	6.90278e-05	-0.250309	1	0.958	0.0294058	B	DC	pbmc1
Uracil-45	6.39657e-144	1.50754	0.979	0.704	2.72494e-141	T	Mono	pbmc1
Uracil-45	8.7794e-68	1.59358	0.995	0.704	3.74003e-65	B	Mono	pbmc1
Uracil-45	2.18875e-40	0.668083	0.979	0.945	9.32405e-38	T	NK	pbmc1
Uracil-45	3.23012e-36	0.83946	0.945	0.704	1.37603e-33	NK	Mono	pbmc1
Uracil-45	1.17228e-33	0.754121	0.995	0.945	4.99389e-31	B	NK	pbmc1
Uracil-45	6.94123e-16	0.953109	0.995	0.917	2.95696e-13	B	DC	pbmc1
Uracil-45	3.96851e-12	0.867071	0.979	0.917	1.69059e-09	T	DC	pbmc1
Uracil-45	2.96828e-08	-0.640472	0.704	0.917	1.26449e-05	Mono	DC	pbmc1
Abasic-45	9.3049e-81	0.495554	0.989	0.967	6.23429e-78	T	NK	pbmc2
Abasic-45	2.9886e-36	0.314077	0.989	0.984	2.00236e-33	T	Mono	pbmc2
Abasic-45	1.80694e-22	0.663095	0.989	0.989	1.21065e-19	T	DC	pbmc2
Abasic-45	8.27777e-18	0.380411	1	0.967	5.54611e-15	B	NK	pbmc2
Abasic-45	1.96188e-14	0.547952	1	0.989	1.31446e-11	B	DC	pbmc2
Abasic-45	4.67596e-07	0.349017	0.984	0.989	0.000313289	Mono	DC	pbmc2
Abasic-46	1.45114e-13	0.366857	0.982	0.947	9.72266e-11	B	NK	pbmc2
Abasic-46	1.09639e-10	-0.293431	0.956	0.982	7.3458e-08	T	B	pbmc2
Abasic-46	2.08537e-09	-0.33297	0.947	0.989	1.3972e-06	NK	DC	pbmc2
Abasic-46	2.36885e-09	0.283519	0.982	0.954	1.58713e-06	B	Mono	pbmc2
Abasic-46	5.87858e-07	-0.259544	0.956	0.989	0.000393865	T	DC	pbmc2
GU-45	6.06916e-13	-0.587187	0.812	0.989	4.06634e-10	NK	DC	pbmc2
GU-45	8.32424e-12	-0.531688	0.806	0.989	5.57724e-09	T	DC	pbmc2
GU-45	4.34615e-09	-0.470653	0.789	0.989	2.91192e-06	Mono	DC	pbmc2
GU-45	5.01451e-07	-0.459043	0.898	0.989	0.000335972	B	DC	pbmc2
riboG-44	7.17657e-51	0.630195	0.857	0.708	4.8083e-48	T	NK	pbmc2
riboG-44	3.86774e-50	1.11427	0.97	0.708	2.59138e-47	B	NK	pbmc2
riboG-44	7.22379e-26	-0.983505	0.708	0.966	4.83994e-23	NK	DC	pbmc2
riboG-44	2.32894e-23	0.636447	0.97	0.771	1.56039e-20	B	Mono	pbmc2
riboG-44	3.91865e-18	-0.484073	0.857	0.97	2.6255e-15	T	B	pbmc2
riboG-44	2.83196e-16	-0.47782	0.708	0.771	1.89741e-13	NK	Mono	pbmc2
riboG-44	2.42687e-11	-0.505684	0.771	0.966	1.626e-08	Mono	DC	pbmc2
riboG-44	1.241e-07	-0.35331	0.857	0.966	8.31473e-05	T	DC	pbmc2
Uracil-45	5.8982e-127	1.39413	0.864	0.445	3.95179e-124	T	Mono	pbmc2
Uracil-45	1.86097e-54	0.696946	0.864	0.724	1.24685e-51	T	NK	pbmc2
Uracil-45	9.11043e-48	1.39099	0.922	0.445	6.10399e-45	B	Mono	pbmc2
Uracil-45	5.89938e-32	0.697182	0.724	0.445	3.95259e-29	NK	Mono	pbmc2
Uracil-45	5.65203e-19	0.693803	0.922	0.724	3.78686e-16	B	NK	pbmc2
Uracil-45	1.78402e-10	0.720905	0.864	0.775	1.19529e-07	T	DC	pbmc2
Uracil-45	2.06292e-09	-0.673224	0.445	0.775	1.38216e-06	Mono	DC	pbmc2
Uracil-45	4.61762e-09	0.717762	0.922	0.775	3.0938e-06	B	DC	pbmc2
Abasic-45	1.51182e-116	0.586375	0.983	0.964	1.01292e-113	T	NK	pbmc3
Abasic-45	2.75635e-67	0.434979	0.983	0.96	1.84676e-64	T	Mono	pbmc3
Abasic-45	1.01228e-19	0.389502	0.99	0.964	6.7823e-17	B	NK	pbmc3
Abasic-45	3.78912e-19	0.742245	0.983	0.971	2.53871e-16	T	DC	pbmc3
Abasic-45	1.05209e-11	0.545373	0.99	0.971	7.04899e-09	B	DC	pbmc3
Abasic-46	4.77085e-14	0.373419	0.971	0.926	3.19647e-11	B	NK	pbmc3
Abasic-46	1.29474e-11	0.34789	0.971	0.897	8.67477e-09	B	Mono	pbmc3
GU-45	7.77682e-07	-0.484637	0.76	0.912	0.000521047	NK	DC	pbmc3
GU-45	1.96358e-06	-0.464394	0.685	0.912	0.0013156	Mono	DC	pbmc3
GU-45	6.37642e-06	-0.407598	0.744	0.912	0.0042722	T	DC	pbmc3
riboG-44	9.07017e-52	1.13978	0.933	0.581	6.07701e-49	B	NK	pbmc3
riboG-44	2.38499e-50	0.654519	0.776	0.581	1.59794e-47	T	NK	pbmc3
riboG-44	5.64109e-23	0.627316	0.933	0.693	3.77953e-20	B	Mono	pbmc3
riboG-44	2.23086e-22	-1.06273	0.581	0.971	1.49468e-19	NK	DC	pbmc3
riboG-44	1.8873e-19	-0.485263	0.776	0.933	1.26449e-16	T	B	pbmc3
riboG-44	1.21618e-17	-0.512466	0.581	0.693	8.14842e-15	NK	Mono	pbmc3
riboG-44	6.19822e-09	-0.550266	0.693	0.971	4.15281e-06	Mono	DC	pbmc3
riboG-44	9.59203e-07	-0.408213	0.776	0.971	0.000642666	T	DC	pbmc3
Uracil-45	2.25425e-111	1.32137	0.736	0.3	1.51035e-108	T	Mono	pbmc3
Uracil-45	4.15875e-57	0.800069	0.736	0.505	2.78636e-54	T	NK	pbmc3
Uracil-45	4.54793e-36	1.23689	0.726	0.3	3.04711e-33	B	Mono	pbmc3
Uracil-45	1.01795e-16	0.521299	0.505	0.3	6.82025e-14	NK	Mono	pbmc3
Uracil-45	4.95372e-14	0.715589	0.726	0.505	3.31899e-11	B	NK	pbmc3
Uracil-45	1.92527e-06	-0.656779	0.3	0.588	0.00128993	Mono	DC	pbmc3
Uracil-45	7.9556e-06	0.664588	0.736	0.588	0.00533025	T	DC	pbmc3
Abasic-45	0	0.548876	0.991	0.977	0	T	all_other_cells	all_cells
Abasic-45	1.9313e-183	-0.525666	0.971	0.988	1.29397e-180	NK	all_other_cells	all_cells
Abasic-45	3.90205e-148	-0.472392	0.977	0.987	2.61437e-145	Mono	all_other_cells	all_cells
Abasic-45	2.15554e-30	-0.610725	0.985	0.985	1.44421e-27	DC	all_other_cells	all_cells
Abasic-46	3.72751e-28	0.265865	0.984	0.959	2.49743e-25	B	all_other_cells	all_cells
Abasic-46	1.90498e-20	0.439862	0.98	0.96	1.27634e-17	DC	all_other_cells	all_cells
GU-45	2.2009e-15	0.428268	0.961	0.832	1.4746e-12	DC	all_other_cells	all_cells
riboG-44	6.25054e-112	-0.56751	0.682	0.849	4.18786e-109	NK	all_other_cells	all_cells
riboG-44	1.29314e-81	0.608726	0.966	0.812	8.66403e-79	B	all_other_cells	all_cells
riboG-44	5.09745e-35	0.616342	0.966	0.817	3.41529e-32	DC	all_other_cells	all_cells
Uracil-45	0	0.755417	0.856	0.603	0	T	all_other_cells	all_cells
Uracil-45	3.15818e-306	-1.24998	0.441	0.815	2.11598e-303	Mono	all_other_cells	all_cells
Uracil-45	2.46429e-61	-0.516283	0.662	0.772	1.65107e-58	NK	all_other_cells	all_cells
Uracil-45	5.20299e-21	0.295361	0.873	0.747	3.486e-18	B	all_other_cells	all_cells
Uracil-45	1.67541e-05	-0.421548	0.746	0.753	0.0112252	DC	all_other_cells	all_cells
Abasic-45	6.26606e-183	0.590783	1	0.999	2.66934e-180	T	all_other_cells	pbmc1
Abasic-45	2.83457e-155	-0.936752	0.997	1	1.20753e-152	Mono	all_other_cells	pbmc1
Abasic-45	8.37382e-42	-0.441863	1	1	3.56725e-39	NK	all_other_cells	pbmc1
Abasic-45	3.30258e-16	-0.761037	1	1	1.4069e-13	DC	all_other_cells	pbmc1
Abasic-46	6.90919e-101	-0.443383	0.998	0.998	2.94331e-98	T	all_other_cells	pbmc1
Abasic-46	1.54664e-95	0.542121	1	0.998	6.5887e-93	Mono	all_other_cells	pbmc1
Abasic-46	4.34501e-23	0.814205	0.958	0.999	1.85098e-20	DC	all_other_cells	pbmc1
GU-45	1.63019e-31	-0.406093	0.959	0.983	6.94459e-29	Mono	all_other_cells	pbmc1
GU-45	1.97987e-26	0.257966	0.984	0.97	8.43423e-24	T	all_other_cells	pbmc1
GU-45	2.36189e-19	-0.381981	0.969	0.981	1.00617e-16	NK	all_other_cells	pbmc1
riboG-44	4.18283e-39	0.587604	1	0.935	1.78189e-36	B	all_other_cells	pbmc1
riboG-44	1.07519e-26	-0.5207	0.897	0.943	4.58032e-24	NK	all_other_cells	pbmc1
riboG-44	2.22085e-18	0.812347	0.958	0.939	9.46081e-16	DC	all_other_cells	pbmc1
Uracil-45	6.70555e-139	-1.45334	0.704	0.976	2.85657e-136	Mono	all_other_cells	pbmc1
Uracil-45	4.41444e-108	0.692423	0.979	0.851	1.88055e-105	T	all_other_cells	pbmc1
Uracil-45	2.56064e-22	-0.558028	0.945	0.943	1.09083e-19	NK	all_other_cells	pbmc1
Uracil-45	7.3812e-12	0.250429	0.995	0.941	3.14439e-09	B	all_other_cells	pbmc1
Uracil-45	3.94372e-07	-0.725965	0.917	0.944	0.000168002	DC	all_other_cells	pbmc1
Abasic-45	2.16722e-85	0.385912	0.989	0.978	1.45204e-82	T	all_other_cells	pbmc2
Abasic-45	1.62953e-54	-0.394067	0.967	0.988	1.09179e-51	NK	all_other_cells	pbmc2
Abasic-45	7.23534e-13	-0.492563	0.989	0.983	4.84767e-10	DC	all_other_cells	pbmc2
Abasic-46	1.60618e-11	0.300345	0.982	0.954	1.07614e-08	B	all_other_cells	pbmc2
Abasic-46	4.17792e-07	0.256751	0.989	0.955	0.000279921	DC	all_other_cells	pbmc2
GU-45	6.4274e-12	0.527596	0.989	0.809	4.30636e-09	DC	all_other_cells	pbmc2
riboG-44	3.62862e-57	-0.648767	0.708	0.845	2.43118e-54	NK	all_other_cells	pbmc2
riboG-44	1.45e-27	0.628069	0.97	0.804	9.71501e-25	B	all_other_cells	pbmc2
riboG-44	2.36887e-11	0.470054	0.966	0.809	1.58714e-08	DC	all_other_cells	pbmc2
Uracil-45	7.34419e-111	0.803446	0.864	0.636	4.92061e-108	T	all_other_cells	pbmc2
Uracil-45	5.70502e-106	-1.21241	0.445	0.823	3.82237e-103	Mono	all_other_cells	pbmc2
Uracil-45	6.00858e-15	-0.44928	0.724	0.753	4.02575e-12	NK	all_other_cells	pbmc2
Uracil-45	1.21486e-09	0.354927	0.922	0.737	8.13957e-07	B	all_other_cells	pbmc2
Abasic-45	7.95652e-145	0.478098	0.983	0.965	5.33087e-142	T	all_other_cells	pbmc3
Abasic-45	1.3582e-80	-0.486813	0.964	0.979	9.09995e-78	NK	all_other_cells	pbmc3
Abasic-45	2.17128e-32	-0.306112	0.96	0.979	1.45476e-29	Mono	all_other_cells	pbmc3
Abasic-45	5.92241e-11	-0.574059	0.971	0.976	3.96802e-08	DC	all_other_cells	pbmc3
Abasic-46	4.34402e-09	0.256668	0.971	0.934	2.91049e-06	B	all_other_cells	pbmc3
GU-45	2.74553e-06	0.429328	0.912	0.738	0.00183951	DC	all_other_cells	pbmc3
riboG-44	2.09512e-55	-0.672636	0.581	0.772	1.40373e-52	NK	all_other_cells	pbmc3
riboG-44	3.3936e-27	0.60247	0.933	0.726	2.27371e-24	B	all_other_cells	pbmc3
riboG-44	7.82036e-09	0.49687	0.971	0.732	5.23964e-06	DC	all_other_cells	pbmc3
Uracil-45	1.10407e-114	0.842543	0.736	0.45	7.39728e-112	T	all_other_cells	pbmc3
Uracil-45	1.2192e-88	-1.17178	0.3	0.68	8.16862e-86	Mono	all_other_cells	pbmc3
Uracil-45	6.96935e-27	-0.615589	0.505	0.641	4.66946e-24	NK	all_other_cells	pbmc3
Abasic-45	2.25112e-30	1.0067	0.898	0.714	2.01025e-27	T	Mono	15min
Abasic-45	1.03861e-10	0.719223	0.898	0.744	9.27482e-08	T	NK	15min
Abasic-45	4.13635e-10	-0.838585	0.714	0.87	3.69376e-07	Mono	B	15min
Abasic-45	1.08879e-31	0.944275	0.942	0.791	9.77737e-29	T	Mono	30min
Abasic-45	4.78032e-10	0.586007	0.942	0.877	4.29273e-07	T	NK	30min
Abasic-45	3.28436e-09	-0.861387	0.791	1	2.94935e-06	Mono	B	30min
Abasic-45	1.88778e-06	0.92174	0.942	0.889	0.00169523	T	DC	30min
Abasic-45	8.76427e-72	1.058	0.945	0.791	7.91414e-69	T	Mono	60min
Abasic-45	1.03252e-26	-0.931028	0.791	0.989	9.3237e-24	Mono	B	60min
Abasic-45	5.52786e-22	0.514362	0.945	0.953	4.99166e-19	T	NK	60min
Abasic-45	3.08858e-17	-0.543639	0.791	0.953	2.78899e-14	Mono	NK	60min
Abasic-45	8.51606e-10	0.938864	0.945	0.923	7.69e-07	T	DC	60min
Abasic-45	1.94872e-08	0.81189	0.989	0.923	1.75969e-05	B	DC	60min
Abasic-45	8.83394e-08	-0.387388	0.953	0.989	7.97705e-05	NK	B	60min
Abasic-46	4.37378e-14	-0.459493	0.852	0.922	3.90579e-11	T	Mono	15min
Abasic-46	1.85513e-07	-0.552074	0.852	0.981	0.000165663	T	B	15min
Abasic-46	3.36122e-07	-0.943163	0.852	1	0.000300157	T	DC	15min
Abasic-46	5.21658e-06	-0.868918	0.885	1	0.00465841	NK	DC	15min
Abasic-46	1.45374e-05	0.385248	0.922	0.885	0.0129819	Mono	NK	15min
Abasic-46	5.94286e-10	-0.454675	0.858	0.928	5.33669e-07	T	Mono	30min
Abasic-46	1.55846e-06	-0.530844	0.858	1	0.00139949	T	B	30min
Abasic-46	2.56779e-06	-0.93574	0.858	0.889	0.00230588	T	DC	30min
Abasic-46	5.12599e-05	-0.73151	1	0.889	0.0460314	NK	DC	30min
Abasic-46	6.96458e-17	-0.444133	0.798	0.899	6.28901e-14	T	Mono	60min
Abasic-46	1.68582e-10	-0.351627	0.798	0.947	1.5223e-07	T	NK	60min
Abasic-46	1.78122e-09	-0.789587	0.798	1	1.60844e-06	T	DC	60min
Abasic-46	3.36418e-05	-0.43796	0.947	1	0.0303785	NK	DC	60min
Abasic-46	3.38072e-05	-0.517464	0.91	1	0.0305279	B	DC	60min
GU-45	2.44076e-05	0.591693	0.631	0.471	0.021918	T	Mono	30min
GU-45	3.44124e-05	-0.787767	0.471	1	0.0309023	Mono	DC	30min
GU-45	7.10742e-09	0.399253	0.717	0.563	6.418e-06	T	Mono	60min
GU-45	4.34395e-06	-0.387161	0.563	0.831	0.00392259	Mono	B	60min
riboG1-44	4.56033e-08	-1.57572	0.554	0.944	4.09518e-05	NK	DC	30min
riboG1-44	1.74512e-07	-1.10069	0.661	0.944	0.000156712	T	DC	30min
riboG1-44	2.26452e-07	-1.16551	0.554	0.929	0.000203354	NK	B	30min
riboG1-44	3.94674e-07	-1.09851	0.66	0.944	0.000354417	Mono	DC	30min
riboG1-44	2.87878e-05	-0.690482	0.661	0.929	0.0258515	T	B	30min
riboG1-44	3.6572e-18	-0.990942	0.637	0.921	3.30245e-15	NK	B	60min
riboG1-44	8.06569e-12	-1.273	0.637	1	7.28332e-09	NK	DC	60min
riboG1-44	3.88024e-09	-0.523517	0.684	0.921	3.50386e-06	Mono	B	60min
riboG1-44	4.74324e-09	-0.479253	0.758	0.921	4.28314e-06	T	B	60min
riboG1-44	1.37125e-08	0.511688	0.758	0.637	1.23824e-05	T	NK	60min
riboG1-44	1.39941e-07	-0.805577	0.684	1	0.000126367	Mono	DC	60min
riboG1-44	1.53003e-07	-0.761313	0.758	1	0.000138161	T	DC	60min
riboG2-44	1.79481e-19	-0.746794	0.96	1	1.60276e-16	T	B	15min
riboG2-44	3.56114e-19	-1.23311	0.897	1	3.1801e-16	NK	B	15min
riboG2-44	3.28121e-11	0.83568	0.943	0.897	2.93012e-08	Mono	NK	15min
riboG2-44	4.45905e-09	-1.32454	0.96	1	3.98193e-06	T	DC	15min
riboG2-44	9.49723e-09	0.486318	0.96	0.897	8.48103e-06	T	NK	15min
riboG2-44	1.89052e-08	-1.81086	0.897	1	1.68824e-05	NK	DC	15min
riboG2-44	3.15435e-07	-0.975179	0.943	1	0.000281684	Mono	DC	15min
riboG2-44	8.39465e-07	-0.397433	0.943	1	0.000749643	Mono	B	15min
riboG2-44	9.37069e-06	-0.349361	0.96	0.943	0.00836803	T	Mono	15min
riboG2-44	4.7659e-05	-0.577746	1	1	0.0425595	B	DC	15min
riboG2-44	1.87327e-13	-1.08207	1	1	1.6822e-10	NK	B	30min
riboG2-44	3.14756e-11	-0.627264	0.997	1	2.82651e-08	T	B	30min
riboG2-44	3.44037e-11	-1.06483	0.997	1	3.08945e-08	T	DC	30min
riboG2-44	1.51942e-10	-1.51964	1	1	1.36444e-07	NK	DC	30min
riboG2-44	6.27779e-10	-0.983018	1	1	5.63745e-07	Mono	DC	30min
riboG2-44	9.60565e-10	0.454807	0.997	1	8.62588e-07	T	NK	30min
riboG2-44	4.97007e-07	-0.545451	1	1	0.000446312	Mono	B	30min
riboG2-44	7.2276e-06	-0.437568	1	1	0.00649039	B	DC	30min
riboG2-44	3.36527e-36	-0.854175	0.995	1	3.03884e-33	NK	B	60min
riboG2-44	8.83652e-29	0.411775	0.983	0.995	7.97937e-26	T	NK	60min
riboG2-44	3.95979e-23	-0.442401	0.983	1	3.57569e-20	T	B	60min
riboG2-44	1.89967e-21	-0.593883	0.978	1	1.7154e-18	Mono	B	60min
riboG2-44	1.32217e-14	-0.972731	0.995	1	1.19392e-11	NK	DC	60min
riboG2-44	2.8683e-12	-0.560957	0.983	1	2.59007e-09	T	DC	60min
riboG2-44	5.61202e-12	-0.712439	0.978	1	5.06766e-09	Mono	DC	60min
riboG3-44	9.36267e-06	-1.51357	0.205	0.769	0.00836087	NK	DC	15min
riboG3-44	1.87481e-05	-0.521179	0.307	0.464	0.016742	T	Mono	15min
riboG3-44	2.45393e-05	0.844421	0.464	0.205	0.0219136	Mono	NK	15min
riboG3-44	4.13596e-06	-1.42809	0.431	0.889	0.00371409	NK	DC	30min
riboG3-44	2.88667e-05	-1.08117	0.603	0.889	0.0259223	T	DC	30min
riboG3-44	3.42035e-23	-1.26854	0.537	0.978	3.08858e-20	NK	B	60min
riboG3-44	3.08404e-14	-0.752264	0.608	0.978	2.78489e-11	Mono	B	60min
riboG3-44	6.36848e-12	0.666962	0.72	0.537	5.75073e-09	T	NK	60min
riboG3-44	1.90015e-11	-0.60158	0.72	0.978	1.71584e-08	T	B	60min
riboG3-44	3.91341e-11	-1.23051	0.537	0.962	3.53381e-08	NK	DC	60min
riboG3-44	2.59728e-06	-0.714228	0.608	0.962	0.00234534	Mono	DC	60min
riboG3-44	3.61802e-05	-0.563543	0.72	0.962	0.0326707	T	DC	60min
riboG4-44	2.76388e-09	-1.57618	0.185	0.944	2.48197e-06	NK	DC	30min
riboG4-44	1.08497e-07	-1.07046	0.308	0.944	9.74306e-05	T	DC	30min
riboG4-44	2.65856e-05	-0.904227	0.366	0.944	0.0238738	Mono	DC	30min
riboG4-44	8.97418e-08	-1.01433	0.275	0.808	8.10368e-05	Mono	DC	60min
riboG4-44	5.39799e-07	-1.03056	0.274	0.808	0.000487438	NK	DC	60min
riboG4-44	3.55897e-06	-0.839838	0.318	0.808	0.00321375	T	DC	60min
riboG4-44	9.08078e-06	-0.511355	0.275	0.551	0.00819995	Mono	B	60min
riboG5-44	3.58325e-06	-0.770874	0.083	0.247	0.00323568	T	B	60min
riboG5-44	4.1413e-05	-0.765521	0.085	0.247	0.037396	Mono	B	60min
Uracil1-45	2.41778e-23	1.31698	0.617	0.167	2.15908e-20	T	Mono	15min
Uracil1-45	8.50475e-17	-1.57243	0.167	0.741	7.59475e-14	Mono	B	15min
Uracil1-45	3.67789e-06	-0.89071	0.167	0.436	0.00328436	Mono	NK	15min
Uracil1-45	1.3258e-28	1.41731	0.858	0.458	1.19056e-25	T	Mono	30min
Uracil1-45	2.67541e-10	-1.32758	0.458	0.964	2.40252e-07	Mono	B	30min
Uracil1-45	2.60467e-07	-0.845089	0.458	0.769	0.000233899	Mono	NK	30min
Uracil1-45	4.39305e-05	0.572218	0.858	0.769	0.0394496	T	NK	30min
Uracil1-45	3.49722e-75	1.56637	0.904	0.516	3.15799e-72	T	Mono	60min
Uracil1-45	2.2534e-37	-1.56559	0.516	0.978	2.03482e-34	Mono	B	60min
Uracil1-45	1.84101e-20	-0.959238	0.516	0.805	1.66243e-17	Mono	NK	60min
Uracil1-45	4.73106e-15	0.607129	0.904	0.805	4.27215e-12	T	NK	60min
Uracil1-45	1.75599e-11	-0.606354	0.805	0.978	1.58566e-08	NK	B	60min
Uracil1-45	7.48292e-08	0.87402	0.978	0.923	6.75708e-05	B	DC	60min
Uracil1-45	4.04546e-06	0.874795	0.904	0.923	0.00365305	T	DC	60min
Uracil2-45	3.99444e-26	1.08654	0.83	0.51	3.56703e-23	T	Mono	15min
Uracil2-45	8.18028e-17	-1.48102	0.51	0.907	7.30499e-14	Mono	B	15min
Uracil2-45	3.31098e-06	-0.769946	0.718	0.907	0.00295671	NK	B	15min
Uracil2-45	3.87967e-05	-0.711072	0.51	0.718	0.0346455	Mono	NK	15min
Uracil2-45	4.7945e-41	1.34312	0.983	0.824	4.30546e-38	T	Mono	30min
Uracil2-45	4.51642e-11	-1.41866	0.824	1	4.05574e-08	Mono	B	30min
Uracil2-45	4.83238e-11	0.71363	0.983	0.985	4.33948e-08	T	NK	30min
Uracil2-45	3.45689e-07	-0.629493	0.824	0.985	0.000310428	Mono	NK	30min
Uracil2-45	1.25605e-05	-0.78917	0.985	1	0.0112793	NK	B	30min
Uracil2-45	2.96999e-92	1.39906	0.975	0.902	2.6819e-89	T	Mono	60min
Uracil2-45	4.26558e-37	-1.34192	0.902	1	3.85182e-34	Mono	B	60min
Uracil2-45	6.53059e-35	-0.824561	0.902	0.989	5.89712e-32	Mono	NK	60min
Uracil2-45	4.38567e-23	0.574497	0.975	0.989	3.96026e-20	T	NK	60min
Uracil2-45	6.87106e-14	-0.517364	0.989	1	6.20457e-11	NK	B	60min
Uracil2-45	1.12498e-07	-0.692609	0.902	1	0.000101586	Mono	DC	60min
Uracil2-45	1.37353e-07	0.649315	1	1	0.00012403	B	DC	60min
Uracil2-45	3.74722e-07	0.706449	0.975	1	0.000338374	T	DC	60min
Uracil3-45	1.49398e-05	-1.07193	0.026	0.185	0.0133412	Mono	B	15min
Uracil3-45	2.07153e-06	0.889564	0.329	0.131	0.00186023	T	Mono	30min
Uracil3-45	3.05249e-15	1.03336	0.356	0.117	2.7564e-12	T	Mono	60min
Uracil3-45	1.56161e-11	-1.07604	0.117	0.438	1.41014e-08	Mono	B	60min
Uracil3-45	4.61224e-07	-0.696124	0.117	0.295	0.000416485	Mono	NK	60min
Uracil4-45	5.98703e-06	-1.03724	0.01	0.148	0.00534642	Mono	B	15min
Uracil4-45	1.07426e-08	0.82276	0.202	0.06	9.70059e-06	T	Mono	60min
Uracil4-45	1.99603e-05	-0.710558	0.06	0.308	0.0180242	Mono	DC	60min
Abasic-45	5.46239e-28	0.742684	0.898	0.748	4.87791e-25	T	all_other_cells	15min
Abasic-45	3.74014e-25	-0.894413	0.714	0.868	3.33994e-22	Mono	all_other_cells	15min
Abasic-45	8.6484e-05	-0.474742	0.744	0.837	0.0772302	NK	all_other_cells	15min
Abasic-45	6.33952e-31	0.719086	0.942	0.841	5.69289e-28	T	all_other_cells	30min
Abasic-45	1.14812e-25	-0.835376	0.791	0.933	1.03101e-22	Mono	all_other_cells	30min
Abasic-45	0.00124884	-0.343044	0.877	0.897	1	NK	all_other_cells	30min
Abasic-45	0.00212295	-0.660109	0.889	0.895	1	DC	all_other_cells	30min
Abasic-45	2.2089e-66	-0.937929	0.791	0.95	1.99463e-63	Mono	all_other_cells	60min
Abasic-45	4.68577e-64	0.688802	0.945	0.874	4.23125e-61	T	all_other_cells	60min
Abasic-45	0.000307626	-0.658311	0.923	0.909	0.277786	DC	all_other_cells	60min
Abasic-45	0.000476377	-0.259631	0.953	0.901	0.430169	NK	all_other_cells	60min
Abasic-46	1.58152e-14	-0.424423	0.852	0.926	1.4123e-11	T	all_other_cells	15min
Abasic-46	3.1414e-10	0.338809	0.922	0.874	2.80527e-07	Mono	all_other_cells	15min
Abasic-46	8.80592e-06	0.738562	1	0.885	0.00786368	DC	all_other_cells	15min
Abasic-46	0.000146997	0.360134	0.981	0.879	0.131268	B	all_other_cells	15min
Abasic-46	1.03496e-13	-0.450636	0.858	0.951	9.29397e-11	T	all_other_cells	30min
Abasic-46	1.93033e-06	0.312086	0.928	0.892	0.00173343	Mono	all_other_cells	30min
Abasic-46	1.47665e-05	0.73176	0.889	0.902	0.0132603	DC	all_other_cells	30min
Abasic-46	0.000950399	0.310813	1	0.896	0.853458	B	all_other_cells	30min
Abasic-46	1.39034e-22	-0.411191	0.798	0.919	1.25548e-19	T	all_other_cells	60min
Abasic-46	2.31669e-10	0.301685	0.899	0.846	2.09198e-07	Mono	all_other_cells	60min
Abasic-46	4.75362e-07	0.576614	1	0.857	0.000429252	DC	all_other_cells	60min
GU-45	8.32996e-06	-0.540956	0.471	0.648	0.0074803	Mono	all_other_cells	30min
GU-45	0.00212416	0.407837	0.631	0.564	1	T	all_other_cells	30min
GU-45	0.00654758	0.383175	1	0.586	1	DC	all_other_cells	30min
GU-45	4.28143e-10	-0.374581	0.563	0.733	3.86614e-07	Mono	all_other_cells	60min
riboG1-44	0.00755583	-0.553851	0.244	0.398	1	NK	all_other_cells	15min
riboG1-44	0.00473264	1.00149	0.692	0.376	1	DC	all_other_cells	15min
riboG1-44	1.36085e-07	1.09405	0.944	0.662	0.000122204	DC	all_other_cells	30min
riboG1-44	2.40211e-05	0.66838	0.929	0.657	0.021571	B	all_other_cells	30min
riboG1-44	0.000239163	-0.597381	0.554	0.686	0.214769	NK	all_other_cells	30min
riboG1-44	3.98751e-11	0.53362	0.921	0.723	3.60073e-08	B	all_other_cells	60min
riboG1-44	6.10443e-11	-0.577774	0.637	0.756	5.5123e-08	NK	all_other_cells	60min
riboG1-44	5.63889e-08	0.790988	1	0.731	5.09192e-05	DC	all_other_cells	60min
riboG2-44	1.18527e-15	0.62307	1	0.948	1.05844e-12	B	all_other_cells	15min
riboG2-44	6.06192e-13	-0.732837	0.897	0.959	5.41329e-10	NK	all_other_cells	15min
riboG2-44	1.71427e-08	1.17736	1	0.951	1.53084e-05	DC	all_other_cells	15min
riboG2-44	9.28998e-06	-0.360112	0.96	0.944	0.00829595	T	all_other_cells	15min
riboG2-44	3.47437e-11	1.03979	1	0.998	3.11998e-08	DC	all_other_cells	30min
riboG2-44	1.75091e-10	-0.590299	1	0.998	1.57232e-07	NK	all_other_cells	30min
riboG2-44	8.56574e-10	0.583964	1	0.998	7.69203e-07	B	all_other_cells	30min
riboG2-44	1.44811e-26	0.523974	1	0.984	1.30764e-23	B	all_other_cells	60min
riboG2-44	4.99254e-25	-0.435326	0.995	0.984	4.50827e-22	NK	all_other_cells	60min
riboG2-44	4.72081e-12	0.611439	1	0.985	4.26289e-09	DC	all_other_cells	60min
riboG3-44	7.6731e-05	0.42423	0.464	0.326	0.0685208	Mono	all_other_cells	15min
riboG3-44	0.000200031	-0.435401	0.307	0.424	0.178628	T	all_other_cells	15min
riboG3-44	0.000485181	0.990044	0.769	0.355	0.433267	DC	all_other_cells	15min
riboG3-44	0.00110828	-0.605439	0.205	0.383	0.989692	NK	all_other_cells	15min
riboG3-44	5.40479e-05	0.985852	0.889	0.614	0.048535	DC	all_other_cells	30min
riboG3-44	0.000597568	-0.545015	0.431	0.648	0.536616	NK	all_other_cells	30min
riboG3-44	1.86885e-15	0.710274	0.978	0.664	1.68757e-12	B	all_other_cells	60min
riboG3-44	2.19629e-13	-0.713128	0.537	0.714	1.98325e-10	NK	all_other_cells	60min
riboG3-44	7.67799e-06	0.617744	0.962	0.681	0.00693322	DC	all_other_cells	60min
riboG4-44	1.31259e-07	1.0392	0.944	0.32	0.00011787	DC	all_other_cells	30min
riboG4-44	0.00356473	-0.651415	0.185	0.36	1	NK	all_other_cells	30min
riboG4-44	1.03704e-06	0.88064	0.808	0.317	0.000936448	DC	all_other_cells	60min
riboG4-44	0.000142604	0.381299	0.551	0.31	0.128772	B	all_other_cells	60min
riboG5-44	1.05002e-06	0.768459	0.247	0.085	0.000948164	B	all_other_cells	60min
riboG5-44	0.00562749	0.437713	0.269	0.093	1	DC	all_other_cells	60min
TI-45	0.00407389	0.517144	0.385	0.101	1	DC	all_other_cells	15min
Uracil1-45	4.81064e-23	-1.27916	0.167	0.599	4.2959e-20	Mono	all_other_cells	15min
Uracil1-45	7.98006e-15	0.642269	0.617	0.332	7.12619e-12	T	all_other_cells	15min
Uracil1-45	8.50061e-05	0.567739	0.741	0.46	0.0759104	B	all_other_cells	15min
Uracil1-45	9.4267e-28	-1.3107	0.458	0.847	8.46518e-25	Mono	all_other_cells	30min
Uracil1-45	1.49389e-22	0.90287	0.858	0.61	1.34151e-19	T	all_other_cells	30min
Uracil1-45	9.32998e-74	-1.44772	0.516	0.891	8.42497e-71	Mono	all_other_cells	60min
Uracil1-45	3.74474e-52	0.835554	0.904	0.688	3.3815e-49	T	all_other_cells	60min
Uracil1-45	2.69974e-09	0.369631	0.978	0.78	2.43786e-06	B	all_other_cells	60min
Uracil2-45	4.22327e-27	-1.084	0.51	0.822	3.77138e-24	Mono	all_other_cells	15min
Uracil2-45	1.76781e-14	0.480283	0.83	0.635	1.57865e-11	T	all_other_cells	15min
Uracil2-45	3.70203e-07	0.66427	0.907	0.723	0.000330591	B	all_other_cells	15min
Uracil2-45	9.52331e-38	-1.23568	0.824	0.983	8.55193e-35	Mono	all_other_cells	30min
Uracil2-45	2.51391e-34	0.879326	0.983	0.89	2.25749e-31	T	all_other_cells	30min
Uracil2-45	0.000344699	0.425032	1	0.936	0.30954	B	all_other_cells	30min
Uracil2-45	0.00638016	-0.431963	0.985	0.933	1	NK	all_other_cells	30min
Uracil2-45	6.31492e-96	-1.28109	0.902	0.981	5.70237e-93	Mono	all_other_cells	60min
Uracil2-45	2.11282e-70	0.78995	0.975	0.947	1.90788e-67	T	all_other_cells	60min
Uracil2-45	2.26632e-08	0.291283	1	0.958	2.04649e-05	B	all_other_cells	60min
Uracil2-45	0.00793433	-0.290203	0.989	0.956	1	NK	all_other_cells	60min
Uracil3-45	4.22458e-05	-0.712956	0.026	0.132	0.0377255	Mono	all_other_cells	15min
Uracil3-45	2.90596e-06	0.672301	0.329	0.167	0.00260955	T	all_other_cells	30min
Uracil3-45	2.20306e-05	-0.788363	0.131	0.298	0.0197835	Mono	all_other_cells	30min
Uracil3-45	2.73138e-15	-0.959135	0.117	0.35	2.46643e-12	Mono	all_other_cells	60min
Uracil3-45	1.6045e-08	0.566543	0.356	0.225	1.44886e-05	T	all_other_cells	60min
Uracil3-45	0.0078936	0.316918	0.438	0.278	1	B	all_other_cells	60min
Uracil4-45	0.000959819	0.695134	0.148	0.044	0.857118	B	all_other_cells	15min
Uracil4-45	4.49375e-05	0.52325	0.227	0.098	0.0403539	T	all_other_cells	30min
Uracil4-45	0.0018558	-0.395949	0.085	0.197	1	Mono	all_other_cells	30min
Uracil4-45	2.08044e-08	-0.760118	0.06	0.194	1.87863e-05	Mono	all_other_cells	60min
Uracil4-45	2.43072e-05	0.468786	0.202	0.118	0.0219494	T	all_other_cells	60min
riboGslope	1.37565e-13	-0.058315	0.91	1	2.7513e-13	NK	B	15min
riboGslope	8.98951e-10	-0.0347101	0.965	1	1.7979e-09	T	B	15min
riboGslope	1.68015e-08	0.0301669	0.943	0.91	3.36031e-08	Mono	NK	15min
riboGslope	1.75501e-07	-0.0705014	0.91	1	3.51001e-07	NK	DC	15min
riboGslope	4.16146e-06	0.023605	0.965	0.91	8.32292e-06	T	NK	15min
riboGslope	3.12546e-05	-0.0468964	0.965	1	6.25092e-05	T	DC	15min
riboGslope	3.96171e-05	-0.0281482	0.943	1	7.92343e-05	Mono	B	15min
riboGslope	0.00132621	-0.0403345	0.943	1	0.00265243	Mono	DC	15min
riboGslope	0.00642904	0.0065619	0.943	0.965	0.0128581	Mono	T	15min
riboGslope	6.18639e-05	-0.0284261	1	1	0.000123728	NK	DC	30min
riboGslope	0.000335587	-0.0274217	1	1	0.000671174	Mono	DC	30min
riboGslope	0.00202711	-0.0235346	1	1	0.00405422	NK	B	30min
riboGslope	0.0021418	-0.0225302	1	1	0.00428359	Mono	B	30min
riboGslope	0.00463111	-0.0193356	0.997	1	0.00926223	T	DC	30min
riboGslope	0.0133483	-0.00808613	1	0.997	0.0266966	Mono	T	30min
riboGslope	0.0188291	0.00909055	0.997	1	0.0376581	T	NK	30min
riboGslope	0.000373973	-0.00930092	0.978	0.983	0.000747946	Mono	T	60min
riboGslope	0.00668318	0.00599561	0.983	0.995	0.0133664	T	NK	60min
Uracilslope	2.87746e-26	-0.0599155	0.578	0.908	5.75493e-26	Mono	T	15min
Uracilslope	5.588e-15	-0.0779939	0.578	0.963	1.1176e-14	Mono	B	15min
Uracilslope	1.40136e-05	-0.0441665	0.808	0.963	2.80271e-05	NK	B	15min
Uracilslope	6.90953e-05	-0.0338275	0.578	0.808	0.000138191	Mono	NK	15min
Uracilslope	9.75423e-05	0.026088	0.908	0.808	0.000195085	T	NK	15min
Uracilslope	0.00862619	-0.0498799	0.578	0.846	0.0172524	Mono	DC	15min
Uracilslope	3.5323e-33	-0.0638281	0.856	0.986	7.0646e-33	Mono	T	30min
Uracilslope	4.05696e-08	-0.0633624	0.856	1	8.11392e-08	Mono	B	30min
Uracilslope	1.26662e-07	-0.0423711	0.856	1	2.53324e-07	Mono	NK	30min
Uracilslope	1.87674e-06	0.021457	0.986	1	3.75348e-06	T	NK	30min
Uracilslope	0.00264699	0.0296525	0.986	1	0.00529399	T	DC	30min
Uracilslope	0.00910025	-0.0341756	0.856	1	0.0182005	Mono	DC	30min
Uracilslope	0.0205735	-0.0209913	1	1	0.0411471	NK	B	30min
Uracilslope	2.09781e-68	-0.06293	0.927	0.978	4.19563e-68	Mono	T	60min
Uracilslope	1.87405e-29	-0.0699636	0.927	1	3.7481e-29	Mono	B	60min
Uracilslope	1.29029e-21	-0.0424321	0.927	0.989	2.58058e-21	Mono	NK	60min
Uracilslope	1.96491e-13	0.0204979	0.978	0.989	3.92981e-13	T	NK	60min
Uracilslope	2.36162e-09	-0.0275315	0.989	1	4.72325e-09	NK	B	60min
Uracilslope	4.02396e-06	0.0350261	1	1	8.04791e-06	B	DC	60min
Uracilslope	1.7946e-05	0.0279925	0.978	1	3.58921e-05	T	DC	60min
Uracilslope	0.000325617	-0.0349375	0.927	1	0.000651234	Mono	DC	60min
riboGslope	2.63727e-09	0.0346052	1	0.953	5.27454e-09	B	all_other_cells	15min
riboGslope	2.69678e-09	-0.0296114	0.91	0.962	5.39356e-09	NK	all_other_cells	15min
riboGslope	0.000107295	0.0449535	1	0.955	0.00021459	DC	all_other_cells	15min
riboGslope	0.00121191	0.0219509	1	0.998	0.00242381	DC	all_other_cells	30min
riboGslope	0.00757765	-0.0085062	1	0.998	0.0151553	Mono	all_other_cells	30min
riboGslope	0.000145499	0.00694605	0.983	0.987	0.000290998	T	all_other_cells	60min
riboGslope	0.00314826	-0.00778924	0.978	0.988	0.00629652	Mono	all_other_cells	60min
Uracilslope	1.85916e-26	-0.057678	0.578	0.897	3.71832e-26	Mono	all_other_cells	15min
Uracilslope	7.21488e-16	0.0372403	0.908	0.703	1.44298e-15	T	all_other_cells	15min
Uracilslope	8.78046e-06	0.0386312	0.963	0.798	1.75609e-05	B	all_other_cells	15min
Uracilslope	3.76245e-31	-0.0590908	0.856	0.99	7.52491e-31	Mono	all_other_cells	30min
Uracilslope	6.01128e-27	0.0440602	0.986	0.917	1.20226e-26	T	all_other_cells	30min
Uracilslope	1.26512e-68	-0.0585812	0.927	0.983	2.53024e-68	Mono	all_other_cells	60min
Uracilslope	3.32775e-47	0.0381043	0.978	0.96	6.6555e-47	T	all_other_cells	60min
Uracilslope	9.24369e-08	0.028248	1	0.967	1.84874e-07	B	all_other_cells	60min

## Sheet: Supplementary Table 2
gene	cluster	p_val	avg_logFC	pct.1	pct.2	p_val_adj	sample
HLA-DRA	T	7.20932e-294	-2.53014	0.013	0.531	2.41786e-289	pbmc1
CD74	T	8.76542e-245	-2.46004	0.136	0.667	2.93975e-240	pbmc1
CST3	T	1.35968e-239	-2.63579	0.015	0.453	4.5601e-235	pbmc1
LYZ	T	3.61647e-234	-3.00137	0.003	0.408	1.21289e-229	pbmc1
HLA-DRB1	T	3.41797e-229	-2.06505	0.02	0.455	1.14632e-224	pbmc1
FCN1	T	5.05897e-208	-2.24862	0.003	0.371	1.69668e-203	pbmc1
S100A9	T	7.53919e-206	-3.80961	0.027	0.43	2.52849e-201	pbmc1
S100A8	T	5.05547e-203	-3.60672	0.011	0.385	1.6955e-198	pbmc1
TYROBP	T	1.51755e-184	-1.44333	0.191	0.695	5.08955e-180	pbmc1
LST1	T	1.09019e-182	-2.02698	0.03	0.408	3.65626e-178	pbmc1
CTSS	T	4.13501e-179	-1.98797	0.043	0.434	1.3868e-174	pbmc1
HLA-DPB1	T	6.72261e-179	-1.77227	0.03	0.409	2.25463e-174	pbmc1
VCAN	T	5.41926e-175	-2.12782	0.002	0.314	1.81751e-170	pbmc1
MNDA	T	2.13292e-168	-1.71404	0.002	0.302	7.15337e-164	pbmc1
PSAP	T	3.8308e-168	-1.85168	0.053	0.44	1.28477e-163	pbmc1
CSTA	T	6.31104e-162	-1.57311	0.002	0.293	2.1166e-157	pbmc1
HLA-DPA1	T	9.24025e-157	-1.72324	0.019	0.342	3.099e-152	pbmc1
S100A12	T	3.90194e-143	-1.85855	0.001	0.257	1.30863e-138	pbmc1
RPS3	T	6.40941e-130	0.643835	0.946	0.876	2.14959e-125	pbmc1
TYMP	T	1.01135e-121	-1.26904	0.01	0.254	3.39186e-117	pbmc1
FCER1G	T	3.36696e-121	-1.11592	0.114	0.512	1.12921e-116	pbmc1
GRN	T	9.04937e-121	-1.2224	0.012	0.26	3.03498e-116	pbmc1
LGALS1	T	1.73431e-120	-1.26043	0.105	0.471	5.81652e-116	pbmc1
CYBB	T	1.44152e-118	-1.21005	0.001	0.217	4.83457e-114	pbmc1
RPS27	T	1.45216e-118	0.516347	0.99	0.978	4.87027e-114	pbmc1
RPS27A	T	1.59822e-116	0.520899	0.975	0.955	5.3601e-112	pbmc1
AIF1	T	1.71246e-116	-1.88754	0.093	0.413	5.74323e-112	pbmc1
RPS12	T	2.66843e-116	0.607983	0.964	0.954	8.94937e-112	pbmc1
MT-CO1	T	6.16815e-116	-0.541242	0.972	0.995	2.06867e-111	pbmc1
RPL13	T	7.13575e-116	0.501862	0.982	0.963	2.39319e-111	pbmc1
HLA-DQB1	T	3.03698e-115	-1.24428	0.006	0.229	1.01854e-110	pbmc1
RPS29	T	4.15506e-113	0.589737	0.953	0.883	1.39352e-108	pbmc1
RPS15A	T	2.50643e-110	0.521827	0.966	0.938	8.40606e-106	pbmc1
SAT1	T	4.5093e-108	-1.53561	0.08	0.39	1.51233e-103	pbmc1
SPI1	T	7.06188e-108	-1.04776	0	0.195	2.36841e-103	pbmc1
HLA-DRB5	T	4.08996e-107	-1.12803	0.006	0.217	1.37169e-102	pbmc1
MS4A6A	T	1.2567e-106	-1.19767	0	0.193	4.21472e-102	pbmc1
RPS18	T	9.94654e-106	0.540309	0.973	0.942	3.33587e-101	pbmc1
IGSF6	T	9.21949e-104	-1.03423	0.001	0.19	3.09203e-99	pbmc1
FGL2	T	6.59163e-103	-1.03121	0.003	0.197	2.2107e-98	pbmc1
RPS14	T	1.39033e-99	0.442838	0.985	0.971	4.6629e-95	pbmc1
MEF2C	T	1.2764e-98	-1.10882	0.003	0.191	4.28079e-94	pbmc1
RPL10	T	1.32431e-98	0.413471	0.989	0.974	4.44146e-94	pbmc1
BRI3	T	3.169e-98	-1.13746	0.054	0.331	1.06282e-93	pbmc1
RPL32	T	7.19686e-96	0.533189	0.955	0.939	2.41368e-91	pbmc1
CFD	T	1.81445e-94	-1.04849	0.003	0.182	6.08531e-90	pbmc1
COTL1	T	1.90093e-93	-1.14886	0.053	0.318	6.37534e-89	pbmc1
CD3D	T	2.9483e-92	1.63687	0.38	0.018	9.888e-88	pbmc1
AP1S2	T	8.15478e-92	-1.1075	0.028	0.258	2.73495e-87	pbmc1
FTH1	T	9.09256e-92	-1.43252	0.443	0.68	3.04946e-87	pbmc1
MPEG1	T	8.61126e-91	-1.01397	0.001	0.169	2.88804e-86	pbmc1
RPL21	T	4.09782e-90	0.468818	0.971	0.952	1.37433e-85	pbmc1
RPS25	T	7.44539e-90	0.587496	0.909	0.842	2.49703e-85	pbmc1
RPLP2	T	2.20256e-89	0.396512	0.982	0.975	7.38695e-85	pbmc1
SERPINA1	T	3.12952e-89	-0.943174	0.001	0.164	1.04958e-84	pbmc1
FTL	T	9.68929e-89	-1.66011	0.625	0.759	3.24959e-84	pbmc1
2019-03-01	T	5.87593e-88	-0.985569	0.002	0.166	1.97067e-83	pbmc1
RPS4X	T	4.24778e-87	0.549036	0.917	0.84	1.42462e-82	pbmc1
STXBP2	T	2.57417e-85	-1.0482	0.018	0.217	8.63327e-81	pbmc1
CD68	T	1.03819e-84	-0.937393	0	0.155	3.48189e-80	pbmc1
RPL13A	T	2.15268e-84	0.398648	0.981	0.965	7.21965e-80	pbmc1
CD36	T	1.92006e-83	-0.91313	0.001	0.156	6.43951e-79	pbmc1
APLP2	T	1.92415e-83	-0.966597	0.017	0.212	6.45322e-79	pbmc1
RPL30	T	3.92885e-83	0.482168	0.948	0.913	1.31766e-78	pbmc1
RPL31	T	1.14514e-82	0.514821	0.916	0.877	3.84056e-78	pbmc1
CYBA	T	1.937e-82	-0.726498	0.377	0.734	6.4963e-78	pbmc1
NCF2	T	3.93097e-82	-0.895494	0.003	0.162	1.31837e-77	pbmc1
TKT	T	3.12012e-81	-1.09309	0.039	0.263	1.04643e-76	pbmc1
RAB31	T	1.51779e-79	-0.810137	0.001	0.149	5.09035e-75	pbmc1
HLA-DMB	T	3.22801e-79	-0.941291	0.008	0.174	1.08261e-74	pbmc1
IGHM	T	9.45787e-79	-1.63352	0.004	0.157	3.17198e-74	pbmc1
IL32	T	1.59665e-78	1.29848	0.413	0.059	5.35486e-74	pbmc1
RPL3	T	6.32817e-78	0.54294	0.887	0.793	2.12234e-73	pbmc1
GSTP1	T	7.82611e-78	-0.917089	0.136	0.441	2.62472e-73	pbmc1
IL7R	T	1.68637e-77	1.62368	0.333	0.019	5.65574e-73	pbmc1
RPL34	T	2.42613e-77	0.469172	0.948	0.925	8.13675e-73	pbmc1
RPL14	T	2.79616e-77	0.542406	0.896	0.796	9.37777e-73	pbmc1
RPL27A	T	2.49115e-76	0.369084	0.979	0.948	8.35483e-72	pbmc1
RPS20	T	3.36302e-76	0.458847	0.948	0.893	1.12789e-71	pbmc1
CD79A	T	3.94098e-76	-1.50706	0.007	0.163	1.32173e-71	pbmc1
TMEM176B	T	7.13993e-76	-0.804794	0	0.137	2.39459e-71	pbmc1
CTSZ	T	1.52631e-75	-0.8336	0.007	0.163	5.11895e-71	pbmc1
NEAT1	T	2.92285e-75	-1.10346	0.288	0.57	9.80264e-71	pbmc1
FOS	T	3.1934e-75	-0.844117	0.001	0.141	1.071e-70	pbmc1
RPL41	T	4.61571e-75	0.302368	0.992	0.992	1.54802e-70	pbmc1
CEBPD	T	4.8548e-75	-0.872828	0.039	0.26	1.6282e-70	pbmc1
LILRB2	T	5.07454e-75	-0.820022	0.001	0.139	1.7019e-70	pbmc1
OAZ1	T	6.05284e-75	-0.943672	0.275	0.578	2.03e-70	pbmc1
CD14	T	1.46253e-74	-0.934549	0.002	0.144	4.90505e-70	pbmc1
PYCARD	T	4.15643e-74	-0.967978	0.059	0.298	1.39398e-69	pbmc1
KCTD12	T	4.8135e-74	-0.815656	0.001	0.139	1.61435e-69	pbmc1
CSF3R	T	1.36677e-73	-0.888212	0	0.135	4.58388e-69	pbmc1
CCDC88A	T	5.11015e-73	-0.860612	0.014	0.182	1.71384e-68	pbmc1
RPS6	T	3.15736e-72	0.531577	0.907	0.846	1.05891e-67	pbmc1
POU2F2	T	1.62573e-71	-0.933368	0.089	0.348	5.45238e-67	pbmc1
ACTB	T	8.70133e-71	-0.720208	0.572	0.771	2.91825e-66	pbmc1
NUP214	T	2.44866e-70	-0.861306	0.016	0.185	8.2123e-66	pbmc1
RBP7	T	5.78251e-70	-0.85547	0	0.128	1.93934e-65	pbmc1
RPL19	T	2.69286e-68	0.399526	0.953	0.94	9.03132e-64	pbmc1
MALAT1	T	4.08483e-68	0.300516	1	1	1.36997e-63	pbmc1
TSPO	T	1.59148e-67	-0.978658	0.119	0.385	5.33752e-63	pbmc1
FGR	T	3.08385e-67	-0.824044	0.019	0.189	1.03426e-62	pbmc1
FPR1	T	6.77927e-67	-0.713502	0	0.123	2.27363e-62	pbmc1
ZEB2	T	1.02549e-66	-0.791743	0.032	0.225	3.43928e-62	pbmc1
LGALS2	T	1.08176e-66	-0.815612	0	0.121	3.62801e-62	pbmc1
LGALS3	T	4.43188e-66	-0.824963	0.015	0.173	1.48636e-61	pbmc1
H3F3A	T	2.557e-65	-0.700233	0.493	0.736	8.57568e-61	pbmc1
RPL11	T	5.66603e-65	0.420666	0.938	0.92	1.90027e-60	pbmc1
ANXA2	T	2.5004e-64	-0.863609	0.039	0.232	8.38583e-60	pbmc1
RPL36	T	3.28081e-64	0.442377	0.912	0.827	1.10032e-59	pbmc1
TNFSF13B	T	3.9206e-64	-0.824496	0.007	0.144	1.31489e-59	pbmc1
RPL23A	T	4.211e-64	0.481135	0.886	0.798	1.41228e-59	pbmc1
RPS28	T	4.84369e-64	0.365204	0.962	0.936	1.62448e-59	pbmc1
IGKC	T	1.59634e-63	-2.76908	0.011	0.152	5.35381e-59	pbmc1
S100A6	T	7.79679e-63	-1.07061	0.527	0.662	2.61489e-58	pbmc1
HCK	T	3.19473e-61	-0.72088	0	0.111	1.07145e-56	pbmc1
LILRB3	T	3.39022e-61	-0.691178	0.001	0.116	1.13701e-56	pbmc1
NPC2	T	1.13096e-60	-0.901091	0.073	0.292	3.79303e-56	pbmc1
CFP	T	1.62313e-60	-0.776239	0.009	0.143	5.44365e-56	pbmc1
RPS16	T	2.28629e-60	0.416532	0.927	0.917	7.66774e-56	pbmc1
LYST	T	2.94562e-60	-0.753303	0.029	0.203	9.87902e-56	pbmc1
HLA-DMA	T	1.68044e-59	-0.727892	0.008	0.137	5.63587e-55	pbmc1
MS4A7	T	2.08993e-59	-0.754515	0.001	0.113	7.0092e-55	pbmc1
TNFAIP2	T	8.29072e-59	-0.663966	0.001	0.112	2.78054e-54	pbmc1
HLA-DQA1	T	8.38165e-59	-0.801857	0.001	0.112	2.81104e-54	pbmc1
RPS3A	T	3.08569e-58	0.464573	0.899	0.853	1.03488e-53	pbmc1
DUSP6	T	5.98906e-58	-0.639814	0.001	0.109	2.00861e-53	pbmc1
RGS2	T	2.04213e-57	-0.710068	0.003	0.116	6.84889e-53	pbmc1
CTSB	T	3.87861e-56	-0.771264	0.017	0.159	1.30081e-51	pbmc1
MARCKS	T	5.52147e-56	-0.68408	0	0.103	1.85179e-51	pbmc1
CLEC7A	T	8.84665e-56	-0.602272	0	0.101	2.96699e-51	pbmc1
RPL9	T	9.76803e-56	0.436581	0.902	0.863	3.276e-51	pbmc1
LGALS9	T	1.40605e-55	-0.678312	0.015	0.152	4.71561e-51	pbmc1
DUSP1	T	1.51666e-55	-0.772724	0.015	0.154	5.08656e-51	pbmc1
TPT1	T	1.53341e-55	0.424778	0.919	0.895	5.14276e-51	pbmc1
RAC1	T	1.66731e-55	-0.811011	0.101	0.332	5.59183e-51	pbmc1
TRAC	T	2.34066e-55	1.35307	0.244	0.009	7.85011e-51	pbmc1
LYN	T	3.21711e-55	-0.681921	0.009	0.134	1.07896e-50	pbmc1
CALHM6	T	8.29536e-55	-0.742527	0.01	0.135	2.7821e-50	pbmc1
GAPDH	T	1.01468e-54	-0.796153	0.276	0.535	3.40304e-50	pbmc1
SLC11A1	T	1.81697e-54	-0.693439	0.003	0.111	6.09375e-50	pbmc1
ENTPD1	T	3.72702e-54	-0.666308	0.003	0.109	1.24997e-49	pbmc1
ARPC3	T	8.7273e-54	-0.746493	0.204	0.467	2.92696e-49	pbmc1
LILRB1	T	9.6142e-54	-0.62211	0.003	0.11	3.22441e-49	pbmc1
RPL35A	T	1.04984e-53	0.409506	0.91	0.864	3.52095e-49	pbmc1
TGFBI	T	2.85703e-53	-0.642477	0.002	0.105	9.58191e-49	pbmc1
ARPC1B	T	7.05772e-53	-0.801115	0.142	0.384	2.36702e-48	pbmc1
RPS15	T	8.56282e-53	0.303112	0.973	0.952	2.8718e-48	pbmc1
ALDH2	T	2.02612e-52	-0.687979	0.002	0.102	6.79522e-48	pbmc1
RNASE6	T	2.07875e-52	-0.61359	0.002	0.102	6.97172e-48	pbmc1
SRGN	T	4.8076e-52	-0.668241	0.105	0.339	1.61237e-47	pbmc1
RXRA	T	7.41108e-52	-0.589238	0.007	0.122	2.48553e-47	pbmc1
VIM	T	9.07305e-52	-0.957905	0.217	0.45	3.04292e-47	pbmc1
BLVRB	T	4.67841e-51	-0.711778	0.016	0.147	1.56905e-46	pbmc1
RPL28	T	2.84694e-50	0.28746	0.966	0.957	9.54807e-46	pbmc1
RPS23	T	4.82591e-50	0.346114	0.954	0.922	1.61851e-45	pbmc1
SYK	T	5.71783e-50	-0.631772	0.009	0.125	1.91765e-45	pbmc1
GLIPR1	T	8.34451e-50	-0.664011	0.026	0.171	2.79858e-45	pbmc1
CTSH	T	2.692e-49	-0.617813	0.007	0.115	9.02842e-45	pbmc1
GNAI2	T	2.94387e-49	-0.72921	0.146	0.387	9.87314e-45	pbmc1
TALDO1	T	8.61001e-49	-0.74222	0.04	0.201	2.88763e-44	pbmc1
RPS5	T	3.85281e-48	0.437913	0.832	0.701	1.29216e-43	pbmc1
ZNF106	T	5.49499e-48	-0.697525	0.038	0.196	1.84291e-43	pbmc1
ITGB2	T	5.85345e-48	-0.611972	0.179	0.44	1.96313e-43	pbmc1
RPS2	T	5.86061e-48	0.331255	0.94	0.918	1.96553e-43	pbmc1
TCF7	T	2.09873e-47	1.13385	0.246	0.026	7.03871e-43	pbmc1
LY86	T	2.19199e-47	-0.563995	0.004	0.101	7.35149e-43	pbmc1
LTB	T	8.59709e-47	0.612489	0.575	0.271	2.88329e-42	pbmc1
RPSA	T	1.11644e-46	0.506959	0.773	0.623	3.74431e-42	pbmc1
PTPRE	T	7.03763e-46	-0.707038	0.036	0.189	2.36028e-41	pbmc1
RPL29	T	8.36783e-46	0.372349	0.904	0.837	2.8064e-41	pbmc1
RPS19	T	8.74845e-46	0.299843	0.973	0.948	2.93405e-41	pbmc1
RPS21	T	1.8901e-45	0.453689	0.824	0.702	6.33903e-41	pbmc1
CD3E	T	1.19359e-44	1.1809	0.211	0.013	4.00308e-40	pbmc1
ASAH1	T	1.34594e-44	-0.698033	0.025	0.157	4.51401e-40	pbmc1
CTSD	T	2.99964e-44	-0.668929	0.034	0.178	1.00602e-39	pbmc1
CEBPB	T	4.75132e-44	-0.610047	0.014	0.128	1.5935e-39	pbmc1
PAK1	T	1.78129e-43	-0.526693	0.008	0.11	5.9741e-39	pbmc1
CD3G	T	2.31911e-43	1.11851	0.203	0.011	7.77782e-39	pbmc1
ATP2B1-AS1	T	2.34729e-43	-0.671503	0.017	0.134	7.87234e-39	pbmc1
TNFRSF1B	T	2.52347e-43	-0.669596	0.028	0.163	8.46321e-39	pbmc1
FCGRT	T	4.09252e-43	-0.59497	0.017	0.135	1.37255e-38	pbmc1
RNF130	T	3.56567e-42	-0.546836	0.007	0.103	1.19585e-37	pbmc1
S100A4	T	7.48711e-42	-0.656751	0.514	0.67	2.51103e-37	pbmc1
NAGK	T	8.64784e-42	-0.627025	0.021	0.141	2.90031e-37	pbmc1
EFHD2	T	3.57996e-41	-0.655251	0.075	0.255	1.20065e-36	pbmc1
OGFRL1	T	3.81915e-41	-0.578152	0.008	0.105	1.28087e-36	pbmc1
RPL18	T	6.61313e-41	0.329312	0.917	0.884	2.21791e-36	pbmc1
REL	T	6.92673e-41	-0.707462	0.069	0.239	2.32309e-36	pbmc1
RPL39	T	2.94174e-40	0.335552	0.926	0.891	9.86601e-36	pbmc1
RPL37	T	3.17253e-40	0.334366	0.927	0.878	1.064e-35	pbmc1
RPL10A	T	1.69345e-39	0.400649	0.849	0.761	5.67948e-35	pbmc1
RPS17	T	2.25978e-39	0.410514	0.822	0.731	7.57884e-35	pbmc1
RPS8	T	2.5758e-39	0.350786	0.911	0.868	8.63872e-35	pbmc1
S100A11	T	1.07691e-38	-0.802724	0.218	0.423	3.61176e-34	pbmc1
JAML	T	1.19114e-38	-0.664351	0.024	0.143	3.99484e-34	pbmc1
NCF1	T	3.28778e-38	-0.759664	0.058	0.209	1.10266e-33	pbmc1
SAMHD1	T	5.0605e-38	-0.712591	0.124	0.318	1.69719e-33	pbmc1
CAPG	T	1.44184e-37	-0.51421	0.013	0.111	4.83565e-33	pbmc1
SOX4	T	3.44303e-37	-0.612201	0.021	0.132	1.15472e-32	pbmc1
H2AFY	T	5.64819e-37	-0.604899	0.039	0.171	1.89429e-32	pbmc1
RPL5	T	6.05948e-37	0.44808	0.794	0.684	2.03223e-32	pbmc1
EVI2B	T	1.0928e-36	-0.684615	0.083	0.251	3.66502e-32	pbmc1
NOSIP	T	1.90572e-36	0.906412	0.274	0.072	6.39142e-32	pbmc1
RPS10	T	5.93739e-36	0.334845	0.875	0.815	1.99128e-31	pbmc1
HRH2	T	9.58271e-36	-0.560635	0.022	0.13	3.21385e-31	pbmc1
ATP5F1E	T	1.31861e-35	-0.424067	0.646	0.781	4.42235e-31	pbmc1
ADA2	T	2.65815e-35	-0.552822	0.025	0.138	8.91489e-31	pbmc1
LSP1	T	2.88931e-35	-0.571419	0.163	0.375	9.69017e-31	pbmc1
LDHB	T	3.00233e-35	0.941708	0.282	0.09	1.00692e-30	pbmc1
GABARAP	T	3.07809e-35	-0.5696	0.07	0.228	1.03233e-30	pbmc1
SKAP2	T	5.96593e-35	-0.46457	0.017	0.117	2.00085e-30	pbmc1
PRKCB	T	7.92239e-35	-0.634459	0.071	0.227	2.65701e-30	pbmc1
PLEKHO1	T	9.06772e-35	-0.559033	0.03	0.147	3.04113e-30	pbmc1
LCP1	T	9.21658e-35	-0.572506	0.12	0.311	3.09106e-30	pbmc1
PRELID1	T	9.94752e-35	-0.615677	0.095	0.268	3.3362e-30	pbmc1
MTPN	T	2.70648e-34	-0.599302	0.088	0.253	9.07698e-30	pbmc1
ANXA5	T	7.1255e-34	-0.488661	0.023	0.129	2.38975e-29	pbmc1
RPS26	T	1.82018e-33	0.326604	0.881	0.83	6.10453e-29	pbmc1
CD2	T	5.53719e-33	0.894565	0.183	0.021	1.85706e-28	pbmc1
CD37	T	6.65028e-33	-0.781497	0.209	0.406	2.23037e-28	pbmc1
TPP1	T	1.20381e-32	-0.496289	0.023	0.126	4.03735e-28	pbmc1
LTA4H	T	1.76558e-32	-0.532522	0.017	0.111	5.92141e-28	pbmc1
RPL24	T	1.9189e-32	0.357142	0.849	0.789	6.43559e-28	pbmc1
RPL7	T	2.04564e-32	0.307337	0.896	0.85	6.86067e-28	pbmc1
CMTM6	T	3.57319e-32	-0.492585	0.023	0.126	1.19838e-27	pbmc1
C12orf57	T	5.56156e-32	0.735637	0.297	0.095	1.86523e-27	pbmc1
FKBP1A	T	9.28206e-32	-0.531362	0.047	0.174	3.11302e-27	pbmc1
SH3BGRL	T	1.01043e-31	-0.575201	0.034	0.149	3.38879e-27	pbmc1
RAB11FIP1	T	1.19321e-31	-0.545373	0.029	0.138	4.00179e-27	pbmc1
EEF1B2	T	3.43426e-31	0.473891	0.686	0.539	1.15178e-26	pbmc1
VSIR	T	6.35822e-31	-0.610472	0.044	0.166	2.13242e-26	pbmc1
RPS7	T	7.5422e-31	0.30928	0.882	0.826	2.5295e-26	pbmc1
RPL38	T	9.73302e-31	0.382281	0.804	0.717	3.26426e-26	pbmc1
GZMB	T	1.13899e-30	-0.834145	0.088	0.238	3.81994e-26	pbmc1
AP2S1	T	1.44003e-30	-0.494255	0.062	0.201	4.82956e-26	pbmc1
IL17RA	T	1.44918e-30	-0.580517	0.037	0.152	4.86025e-26	pbmc1
RPL27	T	1.46008e-30	0.318019	0.88	0.831	4.89682e-26	pbmc1
SERPINB1	T	1.73895e-30	-0.570722	0.037	0.152	5.83208e-26	pbmc1
PLEK	T	1.85951e-30	-0.433872	0.054	0.189	6.23642e-26	pbmc1
ELOB	T	2.70591e-30	-0.529443	0.252	0.461	9.07509e-26	pbmc1
MAP3K3	T	3.05424e-30	-0.536109	0.025	0.126	1.02433e-25	pbmc1
STX7	T	4.67852e-30	-0.562733	0.018	0.109	1.56908e-25	pbmc1
MYO1F	T	1.16142e-29	-0.485514	0.11	0.283	3.89517e-25	pbmc1
RTN4	T	3.02432e-29	-0.555802	0.057	0.188	1.0143e-24	pbmc1
TRBC2	T	1.55228e-28	0.734091	0.249	0.07	5.20604e-24	pbmc1
RPL35	T	1.58434e-28	0.271918	0.897	0.833	5.31355e-24	pbmc1
CALM2	T	1.69587e-28	-0.49418	0.116	0.284	5.68762e-24	pbmc1
VASP	T	1.70639e-28	-0.518145	0.028	0.129	5.72289e-24	pbmc1
MYL6	T	4.08933e-28	-0.473067	0.417	0.603	1.37148e-23	pbmc1
PGLS	T	4.95533e-28	-0.468005	0.043	0.158	1.66192e-23	pbmc1
GIMAP7	T	8.26537e-28	0.598898	0.384	0.182	2.77204e-23	pbmc1
CLIC1	T	2.14952e-27	-0.49599	0.166	0.349	7.20905e-23	pbmc1
RPS13	T	3.68247e-27	0.299992	0.89	0.865	1.23503e-22	pbmc1
CAP1	T	5.80394e-27	-0.507692	0.106	0.261	1.94653e-22	pbmc1
GRB2	T	7.09154e-27	-0.436092	0.052	0.173	2.37836e-22	pbmc1
SERF2	T	9.68407e-27	-0.340447	0.647	0.774	3.24784e-22	pbmc1
TRBC1	T	1.57172e-26	0.699713	0.248	0.076	5.27124e-22	pbmc1
RHOG	T	1.86063e-26	-0.493344	0.062	0.19	6.24017e-22	pbmc1
PKM	T	3.16205e-26	-0.553663	0.076	0.211	1.06049e-21	pbmc1
SPON2	T	6.12264e-26	-0.848126	0.044	0.151	2.05341e-21	pbmc1
WSB1	T	6.21919e-26	-0.49241	0.037	0.141	2.08579e-21	pbmc1
CNPY3	T	6.9427e-26	-0.472032	0.029	0.124	2.32844e-21	pbmc1
LAPTM5	T	1.21435e-25	-0.547118	0.175	0.345	4.0727e-21	pbmc1
MT-ND1	T	1.42967e-25	-0.270563	0.936	0.955	4.79482e-21	pbmc1
PTPN6	T	1.61987e-25	-0.496038	0.057	0.175	5.43272e-21	pbmc1
ATP6V0B	T	1.69552e-25	-0.468397	0.03	0.125	5.68643e-21	pbmc1
RNASET2	T	3.17073e-25	-0.510194	0.053	0.168	1.0634e-20	pbmc1
CAST	T	5.86838e-25	-0.48553	0.094	0.238	1.96814e-20	pbmc1
AAK1	T	1.36908e-24	0.502448	0.352	0.163	4.59162e-20	pbmc1
LAMTOR1	T	1.77498e-24	-0.476445	0.049	0.159	5.95292e-20	pbmc1
C1orf162	T	3.62482e-24	-0.474797	0.09	0.228	1.21569e-19	pbmc1
SYNGR2	T	4.53454e-24	-0.451612	0.025	0.111	1.52079e-19	pbmc1
CAPNS1	T	5.1603e-24	-0.459713	0.056	0.171	1.73066e-19	pbmc1
RHOA	T	5.37399e-24	-0.479052	0.094	0.234	1.80233e-19	pbmc1
ARRB2	T	5.89757e-24	-0.44336	0.044	0.149	1.97793e-19	pbmc1
MIS18BP1	T	1.37588e-23	-0.439174	0.023	0.105	4.61442e-19	pbmc1
ZFP36L1	T	1.4745e-23	-0.552789	0.1	0.238	4.94517e-19	pbmc1
RAB5C	T	1.66988e-23	-0.440168	0.026	0.111	5.60045e-19	pbmc1
CCR7	T	1.83668e-23	0.700372	0.146	0.023	6.15986e-19	pbmc1
TRIM8	T	2.59743e-23	-0.458302	0.033	0.126	8.71125e-19	pbmc1
CARD16	T	2.79014e-23	-0.442414	0.107	0.251	9.35756e-19	pbmc1
HSBP1	T	3.13586e-23	-0.409934	0.029	0.117	1.0517e-18	pbmc1
RCAN3	T	5.82797e-23	0.742633	0.121	0.011	1.95458e-18	pbmc1
H3F3B	T	1.23175e-22	-0.419442	0.253	0.444	4.13105e-18	pbmc1
IQGAP1	T	2.47234e-22	-0.410647	0.07	0.192	8.29173e-18	pbmc1
ARPC2	T	3.00791e-22	-0.415895	0.287	0.476	1.00879e-17	pbmc1
NPM1	T	5.30161e-22	0.624695	0.37	0.212	1.77805e-17	pbmc1
COX8A	T	8.31204e-22	-0.458007	0.183	0.352	2.78769e-17	pbmc1
MSN	T	1.76543e-21	-0.462392	0.127	0.272	5.92088e-17	pbmc1
FCGR3A	T	2.57478e-21	-0.601594	0.039	0.132	8.6353e-17	pbmc1
CD27	T	2.94399e-21	0.693521	0.122	0.015	9.87354e-17	pbmc1
CD63	T	4.00921e-21	-0.44188	0.09	0.218	1.34461e-16	pbmc1
LRRFIP1	T	4.67981e-21	-0.433506	0.16	0.318	1.56951e-16	pbmc1
ZYX	T	6.0393e-21	-0.411506	0.034	0.122	2.02546e-16	pbmc1
TLN1	T	6.49923e-21	-0.438508	0.142	0.292	2.17971e-16	pbmc1
TPI1	T	7.98257e-21	-0.471433	0.085	0.206	2.6772e-16	pbmc1
AHNAK	T	1.13396e-20	-0.401651	0.124	0.269	3.80306e-16	pbmc1
SEC11A	T	1.50944e-20	-0.396761	0.058	0.163	5.06238e-16	pbmc1
BLOC1S1	T	1.5365e-20	-0.448333	0.115	0.252	5.1531e-16	pbmc1
LAMTOR4	T	2.49944e-20	-0.439885	0.152	0.299	8.38262e-16	pbmc1
ACTR2	T	2.61526e-20	-0.480388	0.147	0.294	8.77106e-16	pbmc1
PTP4A2	T	3.44279e-20	-0.426947	0.119	0.257	1.15464e-15	pbmc1
CLIC3	T	5.58086e-20	-0.639065	0.029	0.109	1.87171e-15	pbmc1
TPM3	T	5.68866e-20	-0.413351	0.164	0.32	1.90786e-15	pbmc1
MOB1A	T	1.30042e-19	-0.38547	0.026	0.101	4.36135e-15	pbmc1
GNB2	T	2.64047e-19	-0.417774	0.044	0.134	8.85562e-15	pbmc1
TNFSF10	T	2.6689e-19	-0.448868	0.035	0.117	8.95095e-15	pbmc1
GDI2	T	2.70666e-19	-0.450537	0.045	0.136	9.07759e-15	pbmc1
ATOX1	T	2.74854e-19	-0.422216	0.039	0.125	9.21805e-15	pbmc1
RPL22	T	5.26345e-19	0.312561	0.781	0.742	1.76526e-14	pbmc1
ATP5F1B	T	5.76885e-19	-0.393618	0.052	0.147	1.93476e-14	pbmc1
TACC1	T	6.70365e-19	-0.409345	0.035	0.117	2.24827e-14	pbmc1
MCL1	T	7.01493e-19	-0.436953	0.06	0.161	2.35267e-14	pbmc1
FLNA	T	9.85921e-19	-0.396394	0.154	0.3	3.30658e-14	pbmc1
UQCRQ	T	1.865e-18	-0.401596	0.127	0.262	6.25483e-14	pbmc1
ATP6V1F	T	2.57681e-18	-0.408552	0.101	0.224	8.6421e-14	pbmc1
NBPF14	T	3.42846e-18	-0.378268	0.031	0.107	1.14984e-13	pbmc1
HM13	T	3.4992e-18	-0.366188	0.028	0.101	1.17356e-13	pbmc1
YWHAE	T	4.10564e-18	-0.405108	0.042	0.128	1.37695e-13	pbmc1
ACAP2	T	4.2496e-18	-0.423085	0.04	0.124	1.42523e-13	pbmc1
IFI27L2	T	4.83571e-18	-0.438317	0.052	0.145	1.6218e-13	pbmc1
TRIM38	T	5.44627e-18	-0.450385	0.057	0.151	1.82657e-13	pbmc1
SH3BGRL3	T	5.44627e-18	-0.340406	0.401	0.56	1.82657e-13	pbmc1
NCKAP1L	T	6.0708e-18	-0.342525	0.056	0.151	2.03602e-13	pbmc1
MIDN	T	6.13192e-18	-0.425564	0.053	0.146	2.05652e-13	pbmc1
TIMP1	T	1.37037e-17	-0.371569	0.072	0.177	4.59595e-13	pbmc1
RPL7A	T	1.90382e-17	0.261509	0.811	0.75	6.38503e-13	pbmc1
RNF149	T	1.94633e-17	-0.394045	0.03	0.103	6.5276e-13	pbmc1
C4orf48	T	2.63512e-17	-0.294889	0.042	0.127	8.83766e-13	pbmc1
RNH1	T	2.65606e-17	-0.348413	0.037	0.116	8.90791e-13	pbmc1
TOMM7	T	3.68677e-17	0.359149	0.651	0.548	1.23647e-12	pbmc1
PTPN12	T	3.98276e-17	-0.363541	0.038	0.118	1.33574e-12	pbmc1
USP15	T	4.60126e-17	-0.452719	0.071	0.171	1.54317e-12	pbmc1
NDUFB2	T	4.96302e-17	-0.420087	0.206	0.356	1.6645e-12	pbmc1
ENO1	T	5.8967e-17	-0.37669	0.091	0.203	1.97763e-12	pbmc1
NAA38	T	1.60095e-16	-0.358972	0.086	0.195	5.36927e-12	pbmc1
PSMA7	T	2.29112e-16	-0.395807	0.178	0.319	7.68397e-12	pbmc1
ARPC5	T	3.70792e-16	-0.404416	0.101	0.213	1.24356e-11	pbmc1
STMP1	T	3.79102e-16	-0.351355	0.043	0.123	1.27143e-11	pbmc1
LAMTOR2	T	4.26238e-16	-0.345224	0.061	0.154	1.42952e-11	pbmc1
COX5B	T	4.27489e-16	-0.392543	0.214	0.355	1.43371e-11	pbmc1
ATP5MPL	T	4.33093e-16	-0.42595	0.176	0.311	1.45251e-11	pbmc1
DDX21	T	5.25489e-16	-0.426226	0.092	0.198	1.76239e-11	pbmc1
HCLS1	T	9.01681e-16	-0.328413	0.093	0.203	3.02406e-11	pbmc1
SCAF11	T	1.10942e-15	-0.351111	0.123	0.245	3.72076e-11	pbmc1
CD4	T	1.23216e-15	-0.332211	0.033	0.104	4.13242e-11	pbmc1
BCL11B	T	1.2765e-15	0.484448	0.122	0.029	4.28113e-11	pbmc1
SNX3	T	1.69222e-15	-0.37461	0.052	0.135	5.67535e-11	pbmc1
TIMM8B	T	1.96957e-15	-0.346842	0.067	0.161	6.60556e-11	pbmc1
GNG5	T	1.99716e-15	-0.331793	0.113	0.23	6.69807e-11	pbmc1
POLE4	T	2.59633e-15	-0.358501	0.052	0.135	8.70756e-11	pbmc1
GNB1	T	4.26764e-15	-0.378115	0.033	0.102	1.43128e-10	pbmc1
TAOK3	T	6.11074e-15	-0.314004	0.085	0.186	2.04942e-10	pbmc1
GNAS	T	8.19705e-15	-0.372	0.085	0.184	2.74913e-10	pbmc1
CSTB	T	1.34255e-14	-0.395097	0.114	0.223	4.50265e-10	pbmc1
PSMA4	T	1.41451e-14	-0.345043	0.05	0.129	4.74397e-10	pbmc1
NDUFS7	T	2.21125e-14	-0.354411	0.052	0.132	7.4161e-10	pbmc1
UBC	T	2.88781e-14	-0.353032	0.206	0.341	9.68513e-10	pbmc1
HEBP2	T	3.13687e-14	-0.393891	0.056	0.137	1.05205e-09	pbmc1
C6orf48	T	3.30461e-14	0.503672	0.308	0.19	1.1083e-09	pbmc1
TAGLN2	T	6.25945e-14	-0.41608	0.101	0.201	2.09929e-09	pbmc1
JUNB	T	7.50205e-14	-0.327716	0.049	0.125	2.51604e-09	pbmc1
RAB7A	T	1.07807e-13	-0.352704	0.035	0.101	3.61563e-09	pbmc1
REEP5	T	1.13934e-13	-0.332055	0.035	0.101	3.8211e-09	pbmc1
SLC25A6	T	1.27797e-13	-0.354477	0.268	0.405	4.28605e-09	pbmc1
EIF1	T	1.3256e-13	-0.259054	0.702	0.75	4.44578e-09	pbmc1
SNHG8	T	2.206e-13	0.477548	0.264	0.148	7.39848e-09	pbmc1
ARPC4	T	3.17855e-13	-0.281885	0.05	0.126	1.06602e-08	pbmc1
VAMP8	T	3.35466e-13	-0.345309	0.188	0.314	1.12509e-08	pbmc1
PGK1	T	3.93843e-13	-0.251997	0.044	0.116	1.32087e-08	pbmc1
TMBIM4	T	4.37544e-13	-0.409944	0.061	0.14	1.46743e-08	pbmc1
GRK2	T	4.53624e-13	-0.363383	0.046	0.117	1.52137e-08	pbmc1
SLC25A5	T	5.03644e-13	-0.31643	0.055	0.133	1.68912e-08	pbmc1
PHPT1	T	5.30453e-13	-0.36948	0.049	0.122	1.77903e-08	pbmc1
FGFBP2	T	5.41831e-13	-0.664502	0.07	0.149	1.81719e-08	pbmc1
HADHA	T	5.79951e-13	-0.298079	0.041	0.109	1.94504e-08	pbmc1
RPL36AL	T	6.12359e-13	0.296687	0.653	0.564	2.05373e-08	pbmc1
TUBA1B	T	6.79999e-13	-0.306204	0.065	0.147	2.28058e-08	pbmc1
FAM133B	T	6.86069e-13	-0.2938	0.086	0.179	2.30094e-08	pbmc1
CFL1	T	7.95091e-13	-0.275381	0.472	0.615	2.66658e-08	pbmc1
ACAP1	T	9.7582e-13	0.368842	0.272	0.149	3.2727e-08	pbmc1
TMBIM6	T	1.01827e-12	-0.326107	0.079	0.168	3.41509e-08	pbmc1
NFKBIA	T	1.02976e-12	-0.31995	0.078	0.166	3.45361e-08	pbmc1
YWHAB	T	1.27912e-12	-0.273429	0.239	0.375	4.2899e-08	pbmc1
ATP5ME	T	1.85583e-12	-0.285842	0.197	0.329	6.22407e-08	pbmc1
NDUFB7	T	2.03359e-12	-0.343388	0.141	0.251	6.82025e-08	pbmc1
CLTA	T	3.60613e-12	-0.291919	0.062	0.139	1.20942e-07	pbmc1
SERP1	T	3.7703e-12	-0.341434	0.193	0.311	1.26448e-07	pbmc1
POMP	T	4.09105e-12	-0.317445	0.098	0.193	1.37206e-07	pbmc1
OCIAD2	T	4.24756e-12	0.473338	0.114	0.035	1.42455e-07	pbmc1
RPL17	T	4.29733e-12	0.317	0.573	0.475	1.44124e-07	pbmc1
MT-ND4L	T	4.44531e-12	-0.325069	0.284	0.419	1.49087e-07	pbmc1
SSR1	T	4.59816e-12	-0.306399	0.043	0.11	1.54213e-07	pbmc1
CX3CR1	T	4.64018e-12	-0.303839	0.049	0.12	1.55622e-07	pbmc1
WASF2	T	6.61646e-12	-0.322883	0.133	0.238	2.21903e-07	pbmc1
SPOCK2	T	7.65475e-12	0.486304	0.102	0.029	2.56725e-07	pbmc1
TXNDC17	T	1.08225e-11	-0.290331	0.042	0.106	3.62966e-07	pbmc1
DYNLL1	T	1.18409e-11	-0.285984	0.122	0.224	3.97119e-07	pbmc1
COX6A1	T	1.37245e-11	-0.286088	0.165	0.279	4.60291e-07	pbmc1
CCL4	T	1.44871e-11	-0.761698	0.088	0.167	4.85868e-07	pbmc1
NUDT3	T	1.71814e-11	-0.271869	0.041	0.105	5.76231e-07	pbmc1
HNRNPK	T	1.74681e-11	-0.331933	0.1	0.191	5.85847e-07	pbmc1
GSTO1	T	1.99635e-11	-0.302971	0.067	0.144	6.69536e-07	pbmc1
CSK	T	2.35374e-11	-0.366815	0.056	0.126	7.89396e-07	pbmc1
ITSN2	T	2.60413e-11	-0.340462	0.055	0.125	8.73375e-07	pbmc1
ANKRD13D	T	2.82369e-11	-0.298381	0.049	0.115	9.47009e-07	pbmc1
PSME2	T	2.88935e-11	-0.355437	0.12	0.216	9.6903e-07	pbmc1
ENY2	T	3.19137e-11	-0.28195	0.087	0.173	1.07032e-06	pbmc1
IFI16	T	3.65724e-11	-0.292198	0.106	0.197	1.22657e-06	pbmc1
SERBP1	T	3.69212e-11	-0.299469	0.134	0.235	1.23826e-06	pbmc1
KIF5B	T	3.92117e-11	-0.303373	0.043	0.105	1.31508e-06	pbmc1
S100A10	T	4.39694e-11	-0.437715	0.269	0.371	1.47465e-06	pbmc1
DBI	T	5.26814e-11	-0.271035	0.147	0.253	1.76683e-06	pbmc1
MTDH	T	5.72092e-11	-0.262108	0.175	0.288	1.91868e-06	pbmc1
KHDRBS1	T	5.84275e-11	-0.344245	0.067	0.14	1.95954e-06	pbmc1
NOP53	T	5.94809e-11	0.381285	0.406	0.303	1.99487e-06	pbmc1
LCK	T	6.47117e-11	0.344659	0.131	0.048	2.1703e-06	pbmc1
PSMB3	T	6.8053e-11	-0.280218	0.076	0.156	2.28236e-06	pbmc1
LSM10	T	7.23501e-11	-0.285746	0.041	0.101	2.42648e-06	pbmc1
ZNF207	T	8.23964e-11	-0.320888	0.071	0.147	2.76341e-06	pbmc1
GTF2I	T	8.90155e-11	-0.258407	0.08	0.16	2.9854e-06	pbmc1
LEPROTL1	T	1.04047e-10	0.442015	0.124	0.048	3.48952e-06	pbmc1
EIF4G2	T	1.04082e-10	-0.275118	0.102	0.192	3.4907e-06	pbmc1
BST2	T	1.07034e-10	-0.296052	0.069	0.144	3.58971e-06	pbmc1
TGFB1	T	1.47312e-10	-0.323847	0.077	0.154	4.94054e-06	pbmc1
PPP1CA	T	2.01425e-10	-0.271017	0.094	0.179	6.75541e-06	pbmc1
ACTR3	T	2.08048e-10	-0.250425	0.064	0.136	6.97751e-06	pbmc1
ROCK1	T	2.13915e-10	-0.276716	0.11	0.201	7.17426e-06	pbmc1
PFN1	T	2.16968e-10	-0.265825	0.633	0.736	7.27667e-06	pbmc1
BRK1	T	2.19262e-10	-0.284834	0.147	0.248	7.35362e-06	pbmc1
CD44	T	2.22635e-10	-0.310863	0.114	0.205	7.46672e-06	pbmc1
AKAP13	T	2.52064e-10	-0.27716	0.157	0.262	8.45372e-06	pbmc1
SH3KBP1	T	2.73956e-10	-0.338724	0.072	0.145	9.18794e-06	pbmc1
RPL36A	T	2.85282e-10	0.261585	0.69	0.606	9.56777e-06	pbmc1
CHCHD10	T	3.30449e-10	-0.273249	0.127	0.221	1.10826e-05	pbmc1
IRF1	T	3.42928e-10	-0.279231	0.126	0.221	1.15011e-05	pbmc1
ZBTB7A	T	3.91034e-10	-0.280608	0.07	0.144	1.31145e-05	pbmc1
SLIRP	T	5.239e-10	-0.291039	0.06	0.128	1.75706e-05	pbmc1
INPP5D	T	5.25174e-10	-0.325147	0.07	0.14	1.76133e-05	pbmc1
CCDC69	T	5.71988e-10	-0.326401	0.054	0.118	1.91833e-05	pbmc1
FOXP1	T	5.74369e-10	0.4189	0.204	0.115	1.92632e-05	pbmc1
LAT	T	7.17279e-10	0.378529	0.101	0.034	2.40561e-05	pbmc1
NDUFA13	T	7.87501e-10	-0.277141	0.183	0.289	2.64112e-05	pbmc1
RARRES3	T	9.11801e-10	0.330198	0.209	0.115	3.058e-05	pbmc1
ETS1	T	1.06302e-09	0.346312	0.163	0.077	3.56517e-05	pbmc1
GPX4	T	1.20455e-09	-0.300395	0.142	0.236	4.03981e-05	pbmc1
ACTG1	T	1.36975e-09	-0.261494	0.367	0.484	4.59385e-05	pbmc1
YWHAZ	T	1.5098e-09	-0.272264	0.137	0.231	5.06356e-05	pbmc1
IFITM1	T	1.56377e-09	0.31346	0.173	0.083	5.24458e-05	pbmc1
EIF3A	T	1.67381e-09	-0.297008	0.101	0.183	5.61362e-05	pbmc1
PABPC1	T	2.04177e-09	-0.333449	0.331	0.439	6.84769e-05	pbmc1
TOP1	T	2.47804e-09	-0.314718	0.077	0.148	8.31084e-05	pbmc1
CHMP2A	T	2.92367e-09	-0.278645	0.06	0.124	9.8054e-05	pbmc1
ARID1A	T	3.06047e-09	-0.265482	0.056	0.118	0.000102642	pbmc1
HNRNPU	T	5.19106e-09	-0.299084	0.147	0.239	0.000174098	pbmc1
NOP10	T	5.55834e-09	-0.26226	0.11	0.191	0.000186416	pbmc1
LBH	T	7.70904e-09	0.315227	0.123	0.052	0.000258546	pbmc1
PLAC8	T	7.78002e-09	-0.398034	0.13	0.211	0.000260926	pbmc1
COX6B1	T	8.69216e-09	-0.260219	0.308	0.422	0.000291518	pbmc1
ZNF706	T	9.58292e-09	-0.258511	0.078	0.148	0.000321392	pbmc1
MBNL1	T	9.75189e-09	-0.271702	0.109	0.189	0.000327059	pbmc1
BOD1L1	T	9.90885e-09	-0.25738	0.087	0.16	0.000332323	pbmc1
HINT1	T	1.0267e-08	0.272213	0.457	0.365	0.000344336	pbmc1
NDUFB1	T	1.05467e-08	-0.342257	0.123	0.203	0.000353714	pbmc1
CDC42	T	1.15042e-08	-0.304104	0.165	0.257	0.000385827	pbmc1
CSNK2B	T	1.63968e-08	-0.30377	0.062	0.123	0.000549916	pbmc1
IER2	T	1.9444e-08	-0.261079	0.051	0.107	0.000652113	pbmc1
CYTH4	T	2.59559e-08	-0.292127	0.048	0.102	0.00087051	pbmc1
KMT2C	T	2.81953e-08	-0.283359	0.051	0.106	0.000945615	pbmc1
ATP6V0E1	T	3.15152e-08	-0.285636	0.14	0.224	0.00105696	pbmc1
FMNL1	T	3.52663e-08	-0.275325	0.114	0.193	0.00118276	pbmc1
GYPC	T	5.25821e-08	0.300221	0.161	0.086	0.0017635	pbmc1
CLEC2D	T	5.55013e-08	0.357758	0.112	0.049	0.0018614	pbmc1
CCDC12	T	7.55225e-08	-0.301379	0.086	0.152	0.00253287	pbmc1
IFITM2	T	1.02768e-07	-0.278767	0.282	0.384	0.00344662	pbmc1
SLFN5	T	1.1834e-07	0.370219	0.155	0.083	0.00396888	pbmc1
LYAR	T	1.28299e-07	0.458801	0.11	0.05	0.00430289	pbmc1
WDR83OS	T	1.46583e-07	-0.250681	0.093	0.161	0.0049161	pbmc1
XRN2	T	1.54478e-07	-0.251066	0.06	0.116	0.00518088	pbmc1
PDIA3	T	1.57399e-07	-0.291544	0.06	0.115	0.00527883	pbmc1
ROMO1	T	2.1008e-07	-0.256564	0.051	0.102	0.00704567	pbmc1
GZMH	T	3.14038e-07	-0.382181	0.063	0.117	0.0105322	pbmc1
NDUFA11	T	3.98258e-07	-0.273059	0.15	0.228	0.0133568	pbmc1
RGS10	T	4.28614e-07	0.396274	0.147	0.086	0.0143749	pbmc1
HSPB1	T	5.82234e-07	0.386668	0.117	0.06	0.0195269	pbmc1
TMEM256	T	6.267e-07	-0.254465	0.079	0.138	0.0210183	pbmc1
TRAF3IP3	T	6.84802e-07	0.32472	0.204	0.13	0.0229669	pbmc1
PPIB	T	8.27636e-07	-0.308896	0.134	0.205	0.0277573	pbmc1
BAZ1A	T	1.06951e-06	-0.254739	0.064	0.117	0.0358692	pbmc1
MZT2B	T	1.19112e-06	0.313353	0.331	0.257	0.0399477	pbmc1
ARL4C	T	1.30367e-06	0.250428	0.192	0.118	0.0437225	pbmc1
EPB41	T	5.58697e-06	0.282378	0.133	0.077	0.187376	pbmc1
SYNE2	T	6.27328e-06	0.290969	0.138	0.078	0.210393	pbmc1
MZT2A	T	7.42159e-06	0.303514	0.103	0.054	0.248905	pbmc1
CST7	T	8.00946e-06	-0.397451	0.137	0.194	0.268621	pbmc1
PRF1	T	8.39937e-06	-0.530477	0.101	0.151	0.281698	pbmc1
ID2	T	9.66588e-06	-0.305301	0.124	0.185	0.324174	pbmc1
SARAF	T	1.08573e-05	0.320275	0.16	0.103	0.364132	pbmc1
UXT	T	1.85664e-05	0.256187	0.306	0.242	0.622681	pbmc1
VAMP2	T	3.00049e-05	0.291429	0.248	0.183	1	pbmc1
NDUFS5	T	3.8014e-05	0.312019	0.273	0.219	1	pbmc1
HOPX	T	7.29593e-05	-0.386288	0.073	0.115	1	pbmc1
NUCB2	T	0.000130838	0.26877	0.108	0.064	1	pbmc1
GIMAP1	T	0.000275407	0.25795	0.129	0.086	1	pbmc1
KLRB1	T	0.00149712	0.254198	0.22	0.169	1	pbmc1
GZMA	T	0.00279265	-0.304734	0.149	0.186	1	pbmc1
IGHM	B	0	2.99762	0.685	0.008	0	pbmc1
CD79A	B	0	2.91666	0.793	0.006	0	pbmc1
IGKC	B	2.42591e-283	3.87757	0.603	0.017	8.13601e-279	pbmc1
MS4A1	B	1.63471e-279	2.06002	0.457	0.004	5.4825e-275	pbmc1
IGLC2	B	7.32988e-267	3.34881	0.424	0.003	2.4583e-262	pbmc1
IGHD	B	4.10761e-254	2.01844	0.391	0.002	1.37761e-249	pbmc1
VPREB3	B	1.49605e-196	1.79062	0.304	0.001	5.01746e-192	pbmc1
TCL1A	B	1.58158e-186	1.8252	0.31	0.003	5.3043e-182	pbmc1
CD79B	B	2.16376e-183	1.82601	0.386	0.01	7.25681e-179	pbmc1
HLA-DRA	B	4.08566e-170	2.03442	0.853	0.115	1.37025e-165	pbmc1
CD74	B	4.06196e-159	2.28088	0.995	0.241	1.3623e-154	pbmc1
CD22	B	6.50534e-151	1.39109	0.234	0.001	2.18176e-146	pbmc1
BANK1	B	2.20319e-130	1.48361	0.239	0.004	7.38907e-126	pbmc1
HLA-DPB1	B	9.33516e-125	1.75792	0.696	0.101	3.13083e-120	pbmc1
PAX5	B	5.0887e-117	1.13484	0.174	0	1.70665e-112	pbmc1
RALGPS2	B	1.1827e-115	1.36936	0.245	0.006	3.96652e-111	pbmc1
TNFRSF13C	B	2.6844e-113	1.1592	0.174	0.001	9.00294e-109	pbmc1
LINC00926	B	1.16991e-105	1.16229	0.163	0.001	3.92364e-101	pbmc1
HLA-DRB1	B	2.05629e-105	1.70612	0.663	0.109	6.89638e-101	pbmc1
HLA-DQA1	B	5.33754e-98	1.49099	0.293	0.016	1.7901e-93	pbmc1
LINC02397	B	3.34976e-91	1.11301	0.147	0.001	1.12344e-86	pbmc1
HLA-DPA1	B	2.32097e-85	1.4982	0.538	0.083	7.78406e-81	pbmc1
MEF2C	B	9.13353e-78	1.54137	0.353	0.038	3.0632e-73	pbmc1
IGLC3	B	1.955e-76	1.66836	0.125	0.001	6.55669e-72	pbmc1
CD37	B	8.25498e-76	1.64731	0.745	0.235	2.76855e-71	pbmc1
FAM129C	B	1.43883e-71	1.0975	0.152	0.004	4.82554e-67	pbmc1
HLA-DQB1	B	1.94849e-59	1.39828	0.353	0.051	6.53484e-55	pbmc1
FAM30A	B	3.86612e-58	0.762947	0.114	0.002	1.29662e-53	pbmc1
RPS11	B	1.18375e-57	0.671912	1	0.912	3.97005e-53	pbmc1
ARHGAP24	B	4.77707e-57	0.986188	0.152	0.007	1.60213e-52	pbmc1
HLA-DMB	B	5.58e-54	1.30006	0.299	0.039	1.87142e-49	pbmc1
BCL11A	B	1.34568e-53	1.10489	0.174	0.011	4.51315e-49	pbmc1
SPIB	B	1.96299e-48	0.926988	0.141	0.007	6.58346e-44	pbmc1
SNX22	B	2.8344e-47	0.840015	0.103	0.003	9.506e-43	pbmc1
RPL18A	B	1.77119e-44	0.592527	1	0.912	5.94023e-40	pbmc1
TCF4	B	1.84857e-40	0.948095	0.158	0.013	6.19973e-36	pbmc1
PLPP5	B	2.47641e-39	0.829935	0.103	0.004	8.30539e-35	pbmc1
BIRC3	B	3.03952e-39	1.21028	0.326	0.066	1.01939e-34	pbmc1
SWAP70	B	3.26333e-38	0.880884	0.125	0.008	1.09445e-33	pbmc1
LTB	B	5.4693e-38	0.900245	0.853	0.469	1.83429e-33	pbmc1
S100A4	B	9.3907e-37	-2.22549	0.087	0.585	3.14945e-32	pbmc1
TMSB4X	B	8.63514e-34	-0.556258	0.984	0.998	2.89605e-29	pbmc1
MZB1	B	6.23247e-33	0.780878	0.109	0.007	2.09025e-28	pbmc1
IL4R	B	1.92904e-32	1.03881	0.158	0.018	6.46963e-28	pbmc1
BASP1	B	1.20665e-30	0.767527	0.114	0.009	4.04685e-26	pbmc1
CD52	B	1.37957e-30	0.738258	0.897	0.628	4.6268e-26	pbmc1
HCST	B	9.12913e-29	-2.05407	0.038	0.477	3.06173e-24	pbmc1
CD82	B	9.56017e-29	0.975519	0.201	0.033	3.20629e-24	pbmc1
RPL8	B	1.31128e-25	0.485663	0.973	0.851	4.39777e-21	pbmc1
FYB1	B	3.41533e-24	-1.533	0.027	0.426	1.14544e-19	pbmc1
HVCN1	B	4.83227e-24	0.747398	0.125	0.015	1.62065e-19	pbmc1
RPL13A	B	5.5784e-24	0.333601	1	0.975	1.87088e-19	pbmc1
2019-03-01	B	7.62228e-24	1.00867	0.196	0.038	2.55636e-19	pbmc1
HLA-DMA	B	3.22967e-23	0.931034	0.185	0.035	1.08317e-18	pbmc1
NKG7	B	2.32893e-22	-3.08391	0.016	0.375	7.81077e-18	pbmc1
B2M	B	3.04286e-21	-0.516597	0.967	0.991	1.02052e-16	pbmc1
GIMAP7	B	5.60455e-21	-1.80812	0.005	0.347	1.87965e-16	pbmc1
TYROBP	B	1.56649e-20	-2.44473	0.011	0.349	5.2537e-16	pbmc1
S100A6	B	1.72143e-18	-1.29009	0.283	0.581	5.77332e-14	pbmc1
IL32	B	2.52267e-18	-1.80184	0.022	0.333	8.46054e-14	pbmc1
REL	B	6.9654e-18	0.779881	0.31	0.104	2.33606e-13	pbmc1
RPS5	B	2.13195e-17	0.443759	0.951	0.786	7.15013e-13	pbmc1
GNLY	B	3.03798e-17	-3.07606	0.054	0.349	1.01888e-12	pbmc1
AAK1	B	1.16429e-16	-1.47956	0.022	0.317	3.9048e-12	pbmc1
MALAT1	B	2.43682e-16	-0.258899	1	1	8.17262e-12	pbmc1
RPS23	B	3.26386e-16	0.3163	1	0.942	1.09463e-11	pbmc1
RPS27	B	4.65891e-16	0.274685	1	0.986	1.5625e-11	pbmc1
SNX2	B	7.87329e-16	0.614551	0.114	0.02	2.64054e-11	pbmc1
HLA-DRB5	B	9.38373e-16	0.87611	0.201	0.057	3.14711e-11	pbmc1
RPS19	B	1.04094e-15	0.273515	0.995	0.964	3.4911e-11	pbmc1
RPL23	B	2.24609e-15	0.354459	0.967	0.848	7.53294e-11	pbmc1
CD3D	B	3.07762e-15	-1.41979	0.022	0.295	1.03217e-10	pbmc1
POU2F2	B	1.85943e-14	0.775406	0.353	0.149	6.23615e-10	pbmc1
RPL35	B	2.16089e-14	0.35765	0.973	0.874	7.24718e-10	pbmc1
RPS8	B	3.44435e-14	0.295065	1	0.893	1.15517e-09	pbmc1
RPLP2	B	4.71437e-14	0.25821	0.995	0.979	1.58111e-09	pbmc1
PARP1	B	5.83724e-14	0.7262	0.255	0.09	1.95769e-09	pbmc1
ORAI2	B	6.6139e-14	0.713983	0.152	0.037	2.21817e-09	pbmc1
RPL37A	B	8.75133e-14	0.301703	0.973	0.9	2.93502e-09	pbmc1
FCER1G	B	1.17582e-13	-1.83649	0	0.237	3.94345e-09	pbmc1
CCL5	B	1.59603e-13	-2.05393	0.022	0.262	5.35277e-09	pbmc1
RPL18	B	1.8755e-13	0.288508	0.995	0.903	6.29005e-09	pbmc1
CD7	B	2.31555e-13	-1.58606	0.005	0.241	7.76589e-09	pbmc1
RPL12	B	2.99376e-13	0.326338	0.973	0.867	1.00405e-08	pbmc1
IL7R	B	3.14328e-13	-1.44291	0.022	0.26	1.05419e-08	pbmc1
FAU	B	3.78103e-13	0.309422	0.978	0.919	1.26808e-08	pbmc1
CALHM6	B	1.03624e-12	0.7454	0.147	0.038	3.47535e-08	pbmc1
S100A10	B	1.51783e-12	-1.19817	0.065	0.311	5.0905e-08	pbmc1
CALM1	B	2.39395e-12	-0.794221	0.353	0.608	8.02884e-08	pbmc1
PRKCB	B	3.83132e-12	0.735672	0.266	0.105	1.28495e-07	pbmc1
ACTB	B	5.66459e-12	-0.784317	0.413	0.639	1.89979e-07	pbmc1
SEC62	B	3.11137e-11	0.680705	0.386	0.202	1.04349e-06	pbmc1
NEAT1	B	3.70856e-11	-1.09694	0.147	0.379	1.24378e-06	pbmc1
KLRB1	B	4.58043e-11	-1.73318	0.016	0.217	1.53618e-06	pbmc1
RPL39	B	5.30533e-11	0.282115	0.995	0.912	1.7793e-06	pbmc1
S100A11	B	7.0814e-11	-1.21156	0.071	0.287	2.37496e-06	pbmc1
SAMHD1	B	1.15119e-10	-1.25185	0	0.188	3.86085e-06	pbmc1
AC025164.1	B	1.41702e-10	0.626468	0.125	0.033	4.75239e-06	pbmc1
TRBC1	B	1.58585e-10	-1.32173	0.016	0.212	5.31864e-06	pbmc1
AIF1	B	2.26386e-10	-1.60221	0.005	0.192	7.59255e-06	pbmc1
SMIM14	B	3.5358e-10	0.579422	0.109	0.027	1.18584e-05	pbmc1
CTSW	B	3.89835e-10	-1.51093	0.005	0.188	1.30743e-05	pbmc1
TRAC	B	1.40111e-09	-1.11349	0.011	0.189	4.69903e-05	pbmc1
RNF213	B	1.69638e-09	-0.859322	0.158	0.378	5.68932e-05	pbmc1
PFN1	B	1.71685e-09	-0.678605	0.484	0.672	5.75795e-05	pbmc1
ISG20	B	2.0977e-09	0.666873	0.299	0.143	7.03527e-05	pbmc1
GZMA	B	4.26263e-09	-1.60014	0.005	0.169	0.00014296	pbmc1
CD3G	B	5.26562e-09	-1.04747	0	0.159	0.000176599	pbmc1
KLRD1	B	6.20206e-09	-1.59212	0	0.158	0.000208005	pbmc1
RARRES3	B	6.40402e-09	-1.09948	0.022	0.193	0.000214778	pbmc1
CST7	B	1.0181e-08	-1.53831	0.005	0.162	0.000341452	pbmc1
RPS10	B	1.16474e-08	0.279198	0.951	0.853	0.00039063	pbmc1
CD3E	B	1.82124e-08	-1.06011	0.011	0.165	0.000610809	pbmc1
RPL10A	B	2.01429e-08	0.257137	0.94	0.818	0.000675554	pbmc1
CD2	B	2.45804e-08	-1.05532	0	0.147	0.000824378	pbmc1
FCMR	B	3.27888e-08	0.597407	0.228	0.102	0.00109967	pbmc1
HLA-C	B	3.51984e-08	-0.632129	0.353	0.541	0.00118048	pbmc1
CXCR4	B	3.77413e-08	0.667842	0.19	0.079	0.00126577	pbmc1
FLNA	B	4.19234e-08	-0.999303	0.038	0.204	0.00140603	pbmc1
RPL15	B	4.31755e-08	0.266705	0.951	0.886	0.00144802	pbmc1
ID2	B	5.7614e-08	-1.23202	0.005	0.149	0.00193226	pbmc1
GZMM	B	6.22276e-08	-1.21085	0.011	0.157	0.00208699	pbmc1
GIMAP4	B	6.48656e-08	-0.989265	0.005	0.148	0.00217546	pbmc1
IFITM1	B	7.48128e-08	-1.07965	0.011	0.157	0.00250907	pbmc1
MYO1F	B	7.56331e-08	-0.907176	0.016	0.166	0.00253658	pbmc1
STX7	B	7.77635e-08	0.612509	0.12	0.039	0.00260803	pbmc1
RUNX3	B	2.27707e-07	-1.17564	0.022	0.163	0.00763682	pbmc1
SPN	B	2.4239e-07	-1.06928	0.011	0.146	0.00812927	pbmc1
TPT1	B	2.43884e-07	-0.276223	0.957	0.91	0.0081794	pbmc1
ZBTB20	B	2.44785e-07	0.451104	0.174	0.071	0.00820959	pbmc1
SRGN	B	2.54985e-07	-1.05585	0.033	0.178	0.0085517	pbmc1
RPS17	B	3.27512e-07	0.260354	0.924	0.789	0.0109841	pbmc1
LGALS1	B	3.55024e-07	-1.02706	0.06	0.215	0.0119068	pbmc1
CST3	B	3.88351e-07	-1.4466	0.011	0.143	0.0130245	pbmc1
SLFN5	B	4.07254e-07	-1.00349	0.011	0.142	0.0136585	pbmc1
TCF7	B	4.10732e-07	-0.825542	0.043	0.194	0.0137751	pbmc1
SYNGR2	B	4.30022e-07	0.499476	0.125	0.044	0.0144221	pbmc1
LCP1	B	5.33675e-07	-0.947719	0.038	0.181	0.0178984	pbmc1
ARL4C	B	5.87083e-07	-1.02472	0.038	0.179	0.0196896	pbmc1
SP110	B	6.95129e-07	0.513401	0.245	0.123	0.0233133	pbmc1
LDHB	B	8.02763e-07	-0.78931	0.082	0.238	0.0269231	pbmc1
PRMT2	B	8.71099e-07	-0.825858	0.065	0.219	0.0292149	pbmc1
FYN	B	1.00432e-06	-0.953596	0.011	0.135	0.0336829	pbmc1
NDUFS5	B	1.09562e-06	-0.652231	0.103	0.267	0.0367448	pbmc1
GIMAP1	B	1.1919e-06	-0.863419	0.005	0.124	0.0399739	pbmc1
PRF1	B	1.64501e-06	-1.27178	0.005	0.121	0.0551704	pbmc1
LYZ	B	1.7547e-06	-1.75873	0.005	0.121	0.0588493	pbmc1
RPL36AL	B	1.76323e-06	-0.460123	0.473	0.638	0.0591351	pbmc1
S100A9	B	1.96709e-06	-2.46838	0.022	0.145	0.0659724	pbmc1
NCF1	B	2.32405e-06	0.537888	0.196	0.094	0.077944	pbmc1
CHCHD10	B	2.66152e-06	0.504456	0.266	0.146	0.0892621	pbmc1
SRSF5	B	2.68965e-06	0.412198	0.429	0.285	0.0902054	pbmc1
GZMB	B	2.88063e-06	-1.09866	0.016	0.136	0.0966106	pbmc1
MIS18BP1	B	2.97574e-06	0.513669	0.114	0.042	0.0998005	pbmc1
CEBPD	B	3.28185e-06	-0.944018	0	0.106	0.110067	pbmc1
ACTG1	B	3.3966e-06	-0.603092	0.239	0.409	0.113915	pbmc1
CD81	B	4.27354e-06	0.417318	0.114	0.041	0.143326	pbmc1
TSPO	B	4.88697e-06	-0.829368	0.065	0.2	0.163899	pbmc1
ITGB2	B	5.13132e-06	-0.790714	0.114	0.259	0.172094	pbmc1
POLR2L	B	5.66648e-06	-0.667818	0.076	0.22	0.190042	pbmc1
PTPRC	B	6.32488e-06	-0.638824	0.158	0.316	0.212124	pbmc1
HLA-B	B	6.37217e-06	-0.353969	0.75	0.854	0.21371	pbmc1
FCN1	B	6.45948e-06	-1.13292	0.005	0.111	0.216638	pbmc1
RGS10	B	8.48605e-06	-0.687113	0.022	0.136	0.284605	pbmc1
IFITM2	B	9.1304e-06	-0.796645	0.174	0.318	0.306215	pbmc1
TIMP1	B	1.05003e-05	-0.733563	0.005	0.107	0.352158	pbmc1
LCK	B	1.15107e-05	-0.810084	0.011	0.114	0.386047	pbmc1
RPLP0	B	1.19068e-05	0.326867	0.685	0.554	0.399331	pbmc1
ZFP36L2	B	1.20159e-05	-0.535652	0.288	0.451	0.40299	pbmc1
NOP53	B	1.54563e-05	0.339126	0.505	0.37	0.518374	pbmc1
2019-09-09	B	1.69451e-05	-0.699374	0.033	0.147	0.568304	pbmc1
NOSIP	B	1.79896e-05	-0.638605	0.092	0.226	0.603335	pbmc1
SELPLG	B	1.87814e-05	-0.710961	0.016	0.12	0.629891	pbmc1
APPL1	B	2.31334e-05	0.476032	0.12	0.049	0.775847	pbmc1
PRELID1	B	2.87913e-05	-0.736476	0.038	0.149	0.965602	pbmc1
S100A8	B	3.46469e-05	-2.37012	0.022	0.12	1	pbmc1
EZR	B	3.4862e-05	0.360913	0.141	0.063	1	pbmc1
EFHD2	B	3.8536e-05	-0.818378	0.027	0.13	1	pbmc1
RNASET2	B	4.96596e-05	0.467319	0.163	0.08	1	pbmc1
RACK1	B	5.05988e-05	0.317578	0.745	0.66	1	pbmc1
BCL11B	B	5.3931e-05	-0.672704	0.011	0.101	1	pbmc1
SMAP2	B	5.59176e-05	0.472794	0.234	0.137	1	pbmc1
MSN	B	5.80357e-05	-0.699682	0.06	0.173	1	pbmc1
CCL4	B	6.39172e-05	-1.20217	0.022	0.115	1	pbmc1
LEPROTL1	B	6.98035e-05	-0.668318	0.016	0.108	1	pbmc1
LIMD2	B	7.06098e-05	0.434961	0.353	0.246	1	pbmc1
ARPC3	B	7.32576e-05	0.370081	0.397	0.269	1	pbmc1
KLF6	B	9.39479e-05	-0.71589	0.038	0.138	1	pbmc1
CD44	B	9.49956e-05	-0.634522	0.043	0.145	1	pbmc1
PCBP1	B	9.53094e-05	-0.601626	0.098	0.222	1	pbmc1
TAF1D	B	9.79059e-05	0.464109	0.277	0.177	1	pbmc1
MYL12A	B	0.000106374	-0.558321	0.234	0.368	1	pbmc1
LITAF	B	0.000140399	-0.683416	0.049	0.15	1	pbmc1
TRBC2	B	0.000154692	-0.646648	0.092	0.206	1	pbmc1
RASGRP2	B	0.000167107	0.410829	0.179	0.096	1	pbmc1
EEF2	B	0.000177106	0.351414	0.484	0.38	1	pbmc1
BTG1	B	0.000181086	0.279806	0.62	0.508	1	pbmc1
SORL1	B	0.000183978	-0.681103	0.027	0.115	1	pbmc1
CD99	B	0.000187865	-0.725296	0.022	0.108	1	pbmc1
IFI16	B	0.000196916	0.284351	0.223	0.126	1	pbmc1
PSAP	B	0.000203464	-0.849913	0.065	0.166	1	pbmc1
EVL	B	0.00021199	-0.584114	0.076	0.185	1	pbmc1
PPP2R5C	B	0.000215669	-0.706588	0.027	0.114	1	pbmc1
SNHG7	B	0.000221871	0.43674	0.152	0.08	1	pbmc1
ELOB	B	0.000225927	-0.553589	0.19	0.317	1	pbmc1
GLRX	B	0.000245865	-0.615793	0.043	0.137	1	pbmc1
VIM	B	0.000267501	-0.610474	0.168	0.288	1	pbmc1
TKT	B	0.000267915	-0.624152	0.022	0.105	1	pbmc1
ITM2B	B	0.000302368	-0.482525	0.125	0.248	1	pbmc1
SP100	B	0.000328378	0.385633	0.201	0.115	1	pbmc1
BIN2	B	0.000332999	-0.67149	0.043	0.135	1	pbmc1
RPL22L1	B	0.000414227	0.604601	0.13	0.065	1	pbmc1
CFLAR	B	0.000424373	-0.679816	0.054	0.145	1	pbmc1
SARAF	B	0.000442194	-0.542037	0.054	0.15	1	pbmc1
HLA-A	B	0.00044366	-0.347182	0.598	0.682	1	pbmc1
LRRFIP1	B	0.000482852	-0.560136	0.103	0.21	1	pbmc1
RAP1B	B	0.000485853	-0.663167	0.054	0.145	1	pbmc1
GSTP1	B	0.000635659	-0.651848	0.125	0.226	1	pbmc1
SYNE2	B	0.000637394	-0.738612	0.043	0.126	1	pbmc1
ARID5B	B	0.000661739	0.328394	0.114	0.054	1	pbmc1
ATF7IP	B	0.000663417	0.367783	0.103	0.047	1	pbmc1
CAPZB	B	0.000688425	-0.561775	0.065	0.157	1	pbmc1
EIF1	B	0.000690682	-0.270512	0.592	0.723	1	pbmc1
ATM	B	0.000706375	-0.609429	0.076	0.171	1	pbmc1
CIRBP	B	0.000733026	0.342165	0.261	0.17	1	pbmc1
MTPN	B	0.000863075	0.335348	0.212	0.129	1	pbmc1
LST1	B	0.000869007	-0.70001	0.054	0.139	1	pbmc1
SH3BGRL3	B	0.000887254	-0.425197	0.337	0.451	1	pbmc1
COX5A	B	0.000931092	-0.54354	0.043	0.125	1	pbmc1
UQCRH	B	0.000982781	0.291284	0.391	0.301	1	pbmc1
GABPB1-AS1	B	0.00107654	0.348593	0.245	0.159	1	pbmc1
VAMP8	B	0.00114834	-0.48376	0.125	0.229	1	pbmc1
GUK1	B	0.00121801	-0.521764	0.076	0.168	1	pbmc1
ZFAS1	B	0.0013097	0.288705	0.408	0.324	1	pbmc1
NDUFB2	B	0.00143483	-0.565628	0.152	0.253	1	pbmc1
SERF2	B	0.00151728	-0.294285	0.598	0.687	1	pbmc1
EMP3	B	0.00185798	-0.437266	0.277	0.385	1	pbmc1
DEK	B	0.00197152	-0.504838	0.092	0.182	1	pbmc1
ACTN4	B	0.00211103	-0.616771	0.033	0.101	1	pbmc1
SNX3	B	0.00218732	0.316074	0.13	0.071	1	pbmc1
UQCR11	B	0.00221192	-0.364362	0.228	0.348	1	pbmc1
TRIM38	B	0.00227477	0.32328	0.141	0.079	1	pbmc1
CD63	B	0.00233754	-0.61883	0.054	0.13	1	pbmc1
C19orf53	B	0.00297483	-0.376596	0.152	0.257	1	pbmc1
CAP1	B	0.00305621	-0.400317	0.071	0.153	1	pbmc1
TMEM258	B	0.00326293	-0.389039	0.109	0.203	1	pbmc1
GSTK1	B	0.00331809	-0.490499	0.065	0.141	1	pbmc1
CCND3	B	0.00334048	-0.506768	0.049	0.12	1	pbmc1
LYST	B	0.00343829	0.356998	0.13	0.074	1	pbmc1
CDC42	B	0.00348206	-0.470604	0.109	0.195	1	pbmc1
AC245060.5	B	0.00367783	0.27694	0.12	0.064	1	pbmc1
RWDD1	B	0.00383264	-0.378514	0.071	0.152	1	pbmc1
ERP29	B	0.0040864	0.36397	0.266	0.193	1	pbmc1
PRDX5	B	0.00409131	-0.563116	0.038	0.102	1	pbmc1
ARID1B	B	0.00413163	0.327596	0.163	0.099	1	pbmc1
AKNA	B	0.00414212	-0.449313	0.071	0.147	1	pbmc1
ERICH1	B	0.00416429	0.276662	0.163	0.099	1	pbmc1
GMFG	B	0.00436875	-0.364659	0.223	0.33	1	pbmc1
HSPB1	B	0.00438352	-0.376766	0.038	0.105	1	pbmc1
SUN2	B	0.00452669	-0.518547	0.038	0.102	1	pbmc1
MBP	B	0.00466859	-0.57184	0.054	0.122	1	pbmc1
SNRPD3	B	0.00473875	0.338156	0.114	0.063	1	pbmc1
ISCU	B	0.00537474	0.34025	0.103	0.055	1	pbmc1
GAPDH	B	0.00579886	-0.400053	0.266	0.352	1	pbmc1
TSTD1	B	0.0062102	0.265207	0.185	0.119	1	pbmc1
TPM3	B	0.00625075	-0.465004	0.13	0.212	1	pbmc1
PYCARD	B	0.00641108	-0.404349	0.06	0.129	1	pbmc1
CNBP	B	0.00649783	-0.371133	0.043	0.109	1	pbmc1
TIMM10	B	0.00657722	0.308182	0.103	0.057	1	pbmc1
SNU13	B	0.00670651	0.324952	0.196	0.13	1	pbmc1
CCDC85B	B	0.00693936	-0.440812	0.071	0.143	1	pbmc1
STK4	B	0.00699751	-0.407859	0.082	0.155	1	pbmc1
COX7B	B	0.00761608	-0.431467	0.103	0.181	1	pbmc1
FMNL1	B	0.00764227	-0.466491	0.071	0.139	1	pbmc1
CSTB	B	0.00774752	-0.39924	0.076	0.148	1	pbmc1
PTPN6	B	0.00778986	0.290823	0.141	0.086	1	pbmc1
TMA7	B	0.00822807	-0.323474	0.391	0.485	1	pbmc1
BBX	B	0.00831963	0.278465	0.12	0.069	1	pbmc1
MRPL51	B	0.00832868	-0.348548	0.049	0.11	1	pbmc1
PSME2	B	0.0085784	-0.470617	0.082	0.151	1	pbmc1
MYL6	B	0.00860595	-0.376491	0.391	0.473	1	pbmc1
CAST	B	0.00861954	-0.450027	0.071	0.138	1	pbmc1
GNAI2	B	0.00904238	-0.465504	0.141	0.217	1	pbmc1
GNLY	NK	4.96824e-164	1.63542	0.997	0.268	1.66625e-159	pbmc1
GZMB	NK	8.7266e-162	1.803	0.637	0.08	2.92673e-157	pbmc1
SPON2	NK	2.17276e-161	1.93407	0.469	0.035	7.28699e-157	pbmc1
NKG7	NK	1.91546e-152	1.57385	0.973	0.295	6.42408e-148	pbmc1
CCL4	NK	1.18298e-115	1.92178	0.5	0.071	3.96749e-111	pbmc1
FGFBP2	NK	2.21653e-113	1.79159	0.452	0.057	7.43381e-109	pbmc1
CST7	NK	8.70152e-104	1.56275	0.572	0.112	2.91832e-99	pbmc1
GZMA	NK	1.19097e-95	1.49412	0.572	0.119	3.99426e-91	pbmc1
RPL34	NK	3.28005e-92	-1.08963	0.784	0.957	1.10006e-87	pbmc1
PRF1	NK	1.18098e-91	1.67009	0.466	0.08	3.96078e-87	pbmc1
CLIC3	NK	1.82364e-89	1.55495	0.298	0.027	6.11612e-85	pbmc1
RPS12	NK	3.73301e-86	-1.03092	0.87	0.97	1.25198e-81	pbmc1
RPS8	NK	1.45497e-82	-1.13411	0.62	0.926	4.87969e-78	pbmc1
RPL39	NK	8.68196e-82	-1.0541	0.702	0.937	2.91175e-77	pbmc1
RPL13A	NK	1.03949e-80	-0.796735	0.908	0.983	3.48624e-76	pbmc1
RPS18	NK	9.71252e-80	-0.917255	0.877	0.973	3.25738e-75	pbmc1
RPL32	NK	1.77279e-78	-0.946606	0.825	0.962	5.94558e-74	pbmc1
RPL13	NK	7.58996e-75	-0.783931	0.908	0.984	2.54552e-70	pbmc1
GZMH	NK	1.51825e-74	1.44999	0.353	0.052	5.09192e-70	pbmc1
RPS14	NK	9.43296e-73	-0.717927	0.925	0.987	3.16363e-68	pbmc1
RPL11	NK	5.28388e-72	-0.896624	0.781	0.948	1.77211e-67	pbmc1
RPS27	NK	1.8824e-69	-0.73623	0.962	0.989	6.31319e-65	pbmc1
RPL18A	NK	2.87338e-69	-0.904063	0.699	0.938	9.63675e-65	pbmc1
RPLP2	NK	5.8824e-69	-0.682259	0.928	0.985	1.97284e-64	pbmc1
RPS23	NK	1.14606e-66	-0.815234	0.808	0.958	3.84366e-62	pbmc1
RPS20	NK	1.33531e-66	-0.860745	0.719	0.953	4.47836e-62	pbmc1
KLRD1	NK	1.97559e-66	1.34798	0.483	0.116	6.62575e-62	pbmc1
RPL35A	NK	5.77937e-66	-0.908174	0.647	0.921	1.93828e-61	pbmc1
RPS6	NK	1.69286e-65	-0.984676	0.627	0.916	5.67753e-61	pbmc1
RPL21	NK	3.13591e-65	-0.741421	0.873	0.975	1.05172e-60	pbmc1
CTSW	NK	2.47368e-63	1.28933	0.514	0.145	8.29623e-59	pbmc1
HOPX	NK	3.30251e-63	1.41985	0.342	0.06	1.1076e-58	pbmc1
RPL28	NK	8.40235e-62	-0.630253	0.887	0.971	2.81798e-57	pbmc1
RPS25	NK	1.06966e-61	-0.938585	0.651	0.914	3.58741e-57	pbmc1
TPT1	NK	1.37293e-61	-0.860995	0.702	0.933	4.60452e-57	pbmc1
XCL2	NK	1.68623e-61	1.40965	0.24	0.028	5.65528e-57	pbmc1
RPS16	NK	2.80881e-61	-0.800425	0.784	0.938	9.42019e-57	pbmc1
MALAT1	NK	3.57373e-61	0.361887	1	1	1.19856e-56	pbmc1
RPS2	NK	1.8053e-60	-0.746701	0.774	0.949	6.05463e-56	pbmc1
RPL9	NK	1.5853e-59	-0.88209	0.644	0.915	5.31679e-55	pbmc1
RPS15A	NK	5.8252e-59	-0.709429	0.832	0.97	1.95366e-54	pbmc1
RPLP1	NK	2.2353e-57	-0.589067	0.966	0.98	7.49674e-53	pbmc1
RPS29	NK	2.70746e-57	-0.780088	0.709	0.955	9.08028e-53	pbmc1
RPS27A	NK	3.80425e-57	-0.658886	0.894	0.977	1.27587e-52	pbmc1
RPS28	NK	5.16443e-57	-0.663625	0.829	0.967	1.73205e-52	pbmc1
RPL26	NK	3.19381e-56	-0.650116	0.839	0.956	1.07114e-51	pbmc1
RPL30	NK	3.57186e-56	-0.747436	0.777	0.954	1.19793e-51	pbmc1
RPL27A	NK	1.50915e-55	-0.592722	0.894	0.978	5.06138e-51	pbmc1
RPL19	NK	1.88759e-55	-0.685677	0.829	0.961	6.33061e-51	pbmc1
CD160	NK	6.48521e-55	1.30823	0.192	0.019	2.17501e-50	pbmc1
RPL23	NK	1.40901e-54	-0.869097	0.548	0.884	4.72554e-50	pbmc1
RPS13	NK	2.39636e-54	-0.836564	0.64	0.907	8.0369e-50	pbmc1
FCER1G	NK	1.08577e-52	1.206	0.551	0.192	3.64145e-48	pbmc1
RPS4X	NK	1.15316e-51	-0.788643	0.651	0.92	3.86746e-47	pbmc1
B2M	NK	2.08172e-51	0.519652	0.997	0.989	6.98169e-47	pbmc1
RPL37	NK	2.02534e-50	-0.732912	0.702	0.934	6.79258e-46	pbmc1
PFN1	NK	2.49157e-50	0.90677	0.839	0.644	8.35624e-46	pbmc1
RPL12	NK	9.16477e-49	-0.778358	0.596	0.9	3.07368e-44	pbmc1
TYROBP	NK	3.50437e-48	0.831455	0.736	0.291	1.1753e-43	pbmc1
RPS11	NK	5.28617e-48	-0.666858	0.743	0.934	1.77288e-43	pbmc1
RPS3A	NK	1.51972e-46	-0.749988	0.637	0.911	5.09685e-42	pbmc1
RPS19	NK	1.5901e-46	-0.563967	0.897	0.973	5.33287e-42	pbmc1
EFHD2	NK	7.51504e-46	1.28273	0.373	0.1	2.5204e-41	pbmc1
RPS9	NK	1.10842e-45	-0.693489	0.658	0.914	3.71741e-41	pbmc1
TMSB4X	NK	6.69793e-45	0.391669	1	0.997	2.24635e-40	pbmc1
RPL5	NK	1.20661e-44	-0.925526	0.36	0.803	4.04673e-40	pbmc1
LAIR2	NK	1.25485e-44	1.32018	0.277	0.054	4.20851e-40	pbmc1
LTB	NK	1.35288e-44	-1.66353	0.065	0.532	4.53728e-40	pbmc1
EEF1A1	NK	1.77708e-44	-0.611401	0.76	0.928	5.95996e-40	pbmc1
RPL10	NK	2.63078e-44	-0.490803	0.932	0.99	8.8231e-40	pbmc1
RPL36	NK	8.4405e-44	-0.685212	0.64	0.913	2.83077e-39	pbmc1
RPL41	NK	1.57678e-43	-0.407642	0.979	0.994	5.2882e-39	pbmc1
RPL37A	NK	2.11252e-43	-0.661615	0.705	0.924	7.08498e-39	pbmc1
CCL5	NK	6.12529e-42	1.00365	0.565	0.218	2.0543e-37	pbmc1
RPL18	NK	7.05986e-42	-0.630517	0.723	0.926	2.36774e-37	pbmc1
RPL27	NK	2.42961e-41	-0.71066	0.606	0.892	8.14842e-37	pbmc1
RPL22	NK	5.03821e-41	-0.861935	0.414	0.805	1.68971e-36	pbmc1
RPS24	NK	3.19281e-40	-0.584231	0.74	0.943	1.0708e-35	pbmc1
KLRF1	NK	4.12694e-40	1.16312	0.216	0.036	1.38409e-35	pbmc1
RPL29	NK	6.89934e-40	-0.652701	0.637	0.91	2.3139e-35	pbmc1
RPL31	NK	7.71534e-40	-0.631004	0.736	0.922	2.58757e-35	pbmc1
RPL10A	NK	8.89169e-40	-0.762777	0.507	0.856	2.98209e-35	pbmc1
KLRB1	NK	1.44371e-39	0.910194	0.5	0.177	4.84191e-35	pbmc1
RPL8	NK	1.59783e-39	-0.690238	0.586	0.885	5.35881e-35	pbmc1
IGFBP7	NK	2.45959e-39	1.12427	0.134	0.013	8.24897e-35	pbmc1
RPS15	NK	1.23698e-38	-0.479277	0.901	0.974	4.14857e-34	pbmc1
MT-CO2	NK	1.30103e-38	0.390604	0.993	0.992	4.36339e-34	pbmc1
RPL36A	NK	2.50269e-38	-0.959315	0.264	0.706	8.39351e-34	pbmc1
FCGR3A	NK	6.20264e-38	1.18141	0.24	0.048	2.08024e-33	pbmc1
RPS5	NK	1.14025e-37	-0.770417	0.476	0.826	3.82415e-33	pbmc1
IL2RB	NK	1.90754e-37	1.14371	0.25	0.053	6.3975e-33	pbmc1
RPS21	NK	2.96116e-37	-0.771218	0.428	0.825	9.93115e-33	pbmc1
RPL38	NK	5.79175e-35	-0.757972	0.438	0.813	1.94244e-30	pbmc1
HCST	NK	1.71024e-34	0.854365	0.675	0.431	5.73582e-30	pbmc1
RPL3	NK	5.32755e-34	-0.623654	0.586	0.888	1.78675e-29	pbmc1
RPL35	NK	5.9828e-34	-0.594516	0.64	0.902	2.00651e-29	pbmc1
TRDC	NK	2.50931e-33	1.12474	0.24	0.053	8.41572e-29	pbmc1
RPS17	NK	2.97425e-33	-0.705129	0.5	0.826	9.97503e-29	pbmc1
RPS3	NK	3.3056e-33	-0.545058	0.757	0.943	1.10863e-28	pbmc1
RPL14	NK	6.09547e-33	-0.598573	0.603	0.894	2.0443e-28	pbmc1
RPL6	NK	6.6264e-33	-0.638938	0.521	0.846	2.22236e-28	pbmc1
HBA1	NK	1.47324e-32	1.63077	0.123	0.014	4.94096e-28	pbmc1
RPL7	NK	8.22732e-32	-0.55289	0.637	0.907	2.75928e-27	pbmc1
CYBA	NK	2.89831e-31	0.834205	0.685	0.456	9.72035e-27	pbmc1
ADGRG1	NK	3.53824e-30	1.02643	0.14	0.02	1.18666e-25	pbmc1
MT-CO1	NK	3.45699e-29	0.369375	0.997	0.976	1.1594e-24	pbmc1
RPS10	NK	3.90952e-29	-0.557987	0.64	0.879	1.31117e-24	pbmc1
ID2	NK	6.72204e-29	1.1515	0.339	0.122	2.25444e-24	pbmc1
RPL4	NK	1.04372e-28	-0.801781	0.247	0.655	3.50043e-24	pbmc1
CD247	NK	2.95631e-27	1.14391	0.26	0.078	9.91487e-23	pbmc1
RPSA	NK	3.71768e-27	-0.682424	0.384	0.766	1.24684e-22	pbmc1
RPL24	NK	4.17348e-26	-0.541424	0.558	0.859	1.3997e-21	pbmc1
UBA52	NK	4.52555e-26	-0.48607	0.675	0.887	1.51778e-21	pbmc1
EEF1B2	NK	1.19992e-25	-0.712516	0.298	0.679	4.02429e-21	pbmc1
RPS7	NK	4.86995e-25	-0.491179	0.637	0.889	1.63328e-20	pbmc1
CALM1	NK	2.37128e-24	0.75097	0.695	0.584	7.95278e-20	pbmc1
RUNX3	NK	4.26381e-24	1.02114	0.342	0.137	1.43e-19	pbmc1
HLA-B	NK	2.16991e-23	0.52668	0.849	0.848	7.27746e-19	pbmc1
RPL7A	NK	3.06379e-23	-0.537119	0.483	0.825	1.02754e-18	pbmc1
CD3D	NK	3.19336e-23	-1.29447	0.024	0.305	1.07099e-18	pbmc1
CX3CR1	NK	8.14375e-23	0.968203	0.205	0.055	2.73125e-18	pbmc1
IFITM2	NK	1.92572e-22	0.941789	0.493	0.292	6.4585e-18	pbmc1
IL7R	NK	2.93751e-21	-1.39417	0.014	0.269	9.85181e-17	pbmc1
ABHD17A	NK	7.57936e-21	0.981462	0.233	0.076	2.54197e-16	pbmc1
RNF213	NK	1.30821e-20	0.855057	0.524	0.351	4.38748e-16	pbmc1
CD99	NK	2.37501e-20	0.881579	0.253	0.088	7.9653e-16	pbmc1
ACTB	NK	2.88722e-20	0.627045	0.726	0.617	9.68316e-16	pbmc1
RPL15	NK	7.30384e-20	-0.399633	0.719	0.906	2.44956e-15	pbmc1
ARPC5L	NK	1.12792e-19	0.924554	0.205	0.063	3.78283e-15	pbmc1
NAP1L1	NK	1.7858e-19	-0.784597	0.11	0.413	5.98923e-15	pbmc1
ZFAS1	NK	2.24892e-19	-0.824872	0.072	0.354	7.54244e-15	pbmc1
RPLP0	NK	5.06149e-19	-0.611182	0.25	0.591	1.69752e-14	pbmc1
MATK	NK	8.53321e-19	0.868936	0.14	0.032	2.86187e-14	pbmc1
FAU	NK	1.56612e-18	-0.349184	0.764	0.937	5.25246e-14	pbmc1
RPL17	NK	2.5075e-18	-0.575222	0.229	0.577	8.40965e-14	pbmc1
RHOC	NK	2.65566e-18	0.882505	0.154	0.04	8.90654e-14	pbmc1
CFL1	NK	2.94444e-18	0.711575	0.61	0.502	9.87507e-14	pbmc1
SNHG8	NK	2.97684e-18	-1.06262	0.021	0.252	9.98371e-14	pbmc1
UBB	NK	3.15252e-18	0.787424	0.548	0.413	1.05729e-13	pbmc1
CD7	NK	3.78457e-18	0.918343	0.394	0.212	1.26927e-13	pbmc1
GZMM	NK	1.49021e-17	0.861973	0.305	0.134	4.99788e-13	pbmc1
XBP1	NK	1.71108e-17	0.913512	0.199	0.065	5.73863e-13	pbmc1
C6orf48	NK	2.0508e-17	-0.900877	0.051	0.297	6.87796e-13	pbmc1
RPL23A	NK	2.1147e-17	-0.399209	0.661	0.881	7.09228e-13	pbmc1
NPM1	NK	5.49672e-17	-0.780352	0.086	0.35	1.84349e-12	pbmc1
VIM	NK	9.75313e-17	-0.993464	0.062	0.302	3.27101e-12	pbmc1
AIF1	NK	1.90072e-16	-1.66835	0.003	0.199	6.37463e-12	pbmc1
PLAC8	NK	2.12392e-16	0.993168	0.295	0.138	7.12319e-12	pbmc1
CD52	NK	2.47985e-16	-0.457718	0.318	0.675	8.31693e-12	pbmc1
RACK1	NK	3.16129e-16	-0.496749	0.353	0.695	1.06023e-11	pbmc1
RPS26	NK	5.87621e-16	-0.370028	0.658	0.887	1.97076e-11	pbmc1
SRGN	NK	7.06945e-16	0.87211	0.315	0.156	2.37095e-11	pbmc1
LDHB	NK	1.37327e-15	-0.915537	0.034	0.248	4.60569e-11	pbmc1
TRAC	NK	1.94383e-15	-1.15592	0.007	0.196	6.5192e-11	pbmc1
TOMM7	NK	3.99396e-15	-0.507368	0.329	0.651	1.3395e-10	pbmc1
CEP78	NK	4.03463e-15	0.862007	0.123	0.031	1.35313e-10	pbmc1
FTL	NK	1.13748e-14	-0.989906	0.397	0.688	3.81489e-10	pbmc1
PFDN5	NK	1.40778e-14	-0.475477	0.353	0.671	4.7214e-10	pbmc1
GNPTAB	NK	3.25596e-14	0.860193	0.144	0.043	1.09198e-09	pbmc1
EEF2	NK	1.06041e-13	-0.525939	0.144	0.41	3.55642e-09	pbmc1
TCF7	NK	1.27458e-13	-0.914203	0.021	0.201	4.27468e-09	pbmc1
UQCRB	NK	4.50796e-13	-0.404032	0.271	0.58	1.51188e-08	pbmc1
PTPN12	NK	4.68468e-13	0.811974	0.154	0.051	1.57115e-08	pbmc1
NACA	NK	5.22328e-13	-0.381014	0.438	0.73	1.75179e-08	pbmc1
PABPC1	NK	7.23445e-13	-0.519938	0.134	0.382	2.42629e-08	pbmc1
BTF3	NK	9.62256e-13	-0.45978	0.199	0.481	3.22721e-08	pbmc1
NDUFB7	NK	1.02436e-12	0.862306	0.295	0.16	3.43549e-08	pbmc1
PYHIN1	NK	1.18024e-12	0.720786	0.134	0.041	3.9583e-08	pbmc1
HLA-DRA	NK	2.13865e-12	-1.47332	0.014	0.17	7.17259e-08	pbmc1
CD3E	NK	3.77864e-12	-0.929993	0.014	0.17	1.26728e-07	pbmc1
S100A10	NK	5.1612e-12	-0.642611	0.103	0.316	1.73096e-07	pbmc1
FTH1	NK	5.54436e-12	-0.78338	0.277	0.531	1.85947e-07	pbmc1
NOP53	NK	6.40194e-12	-0.497352	0.154	0.399	2.14708e-07	pbmc1
NDUFB2	NK	8.78898e-12	0.851574	0.363	0.236	2.94765e-07	pbmc1
CD3G	NK	1.60244e-11	-0.867082	0.014	0.163	5.37426e-07	pbmc1
MYO1F	NK	2.77422e-11	0.814786	0.274	0.147	9.30418e-07	pbmc1
ITGB2	NK	2.93325e-11	0.692303	0.373	0.239	9.83754e-07	pbmc1
HLA-DRB1	NK	2.97927e-11	-1.16345	0.01	0.153	9.99189e-07	pbmc1
SERF2	NK	4.58169e-11	0.440486	0.702	0.68	1.53661e-06	pbmc1
SERP1	NK	6.00289e-11	-0.607824	0.062	0.241	2.01325e-06	pbmc1
CTBP2	NK	7.14538e-11	0.799496	0.103	0.03	2.39642e-06	pbmc1
MSN	NK	8.38129e-11	0.824142	0.277	0.156	2.81092e-06	pbmc1
LST1	NK	9.09149e-11	-1.23422	0.01	0.146	3.0491e-06	pbmc1
JAK1	NK	1.20267e-10	0.83767	0.318	0.195	4.03352e-06	pbmc1
S100A8	NK	1.43365e-10	-2.60042	0	0.125	4.80817e-06	pbmc1
ABI3	NK	1.44091e-10	0.744729	0.106	0.032	4.83252e-06	pbmc1
CCR7	NK	2.35963e-10	-0.846118	0	0.123	7.91373e-06	pbmc1
NFATC2	NK	2.50426e-10	0.728507	0.103	0.031	8.39878e-06	pbmc1
RGS10	NK	3.12085e-10	-0.723188	0.01	0.142	1.04667e-05	pbmc1
CST3	NK	4.9539e-10	-1.44322	0.017	0.148	1.66144e-05	pbmc1
NOSIP	NK	5.20545e-10	-0.589387	0.065	0.233	1.7458e-05	pbmc1
MYL12A	NK	8.33705e-10	0.636148	0.445	0.352	2.79608e-05	pbmc1
HLA-DPB1	NK	9.55586e-10	-1.01309	0.017	0.146	3.20485e-05	pbmc1
FCN1	NK	9.76891e-10	-1.31286	0	0.115	3.2763e-05	pbmc1
EEF1D	NK	1.28184e-09	-0.296096	0.342	0.63	4.29905e-05	pbmc1
MIDN	NK	1.37155e-09	0.762891	0.164	0.07	4.59991e-05	pbmc1
CHCHD10	NK	1.415e-09	-0.601152	0.027	0.165	4.74562e-05	pbmc1
S100A9	NK	2.00558e-09	-2.58372	0.024	0.149	6.72631e-05	pbmc1
EIF3H	NK	2.03622e-09	-0.486349	0.034	0.176	6.82909e-05	pbmc1
CTSS	NK	2.09796e-09	-1.07582	0.031	0.163	7.03613e-05	pbmc1
COTL1	NK	2.11415e-09	-0.760682	0.014	0.137	7.09045e-05	pbmc1
EIF3E	NK	2.19815e-09	-0.481798	0.048	0.2	7.37217e-05	pbmc1
CD63	NK	3.14072e-09	0.833867	0.223	0.116	0.000105333	pbmc1
TXK	NK	4.28005e-09	0.712293	0.134	0.052	0.000143544	pbmc1
MYL6	NK	5.47327e-09	0.544927	0.521	0.463	0.000183562	pbmc1
LITAF	NK	5.7665e-09	0.765693	0.243	0.135	0.000193397	pbmc1
PRKCH	NK	6.16227e-09	0.751229	0.11	0.039	0.00020667	pbmc1
FYB1	NK	7.15192e-09	-0.280364	0.195	0.424	0.000239861	pbmc1
FXYD5	NK	7.85706e-09	-0.345956	0.158	0.366	0.00026351	pbmc1
CD27	NK	1.17851e-08	-0.725786	0	0.101	0.00039525	pbmc1
HLA-DPA1	NK	1.95563e-08	-0.929689	0.01	0.118	0.000655878	pbmc1
CD44	NK	2.10599e-08	-0.565341	0.027	0.15	0.000706307	pbmc1
LYZ	NK	3.42782e-08	-1.61852	0.017	0.124	0.00114962	pbmc1
NCF1	NK	3.44605e-08	-0.675891	0.007	0.109	0.00115573	pbmc1
COX4I1	NK	3.62829e-08	-0.279621	0.332	0.598	0.00121686	pbmc1
CLIC1	NK	6.75087e-08	0.645007	0.312	0.208	0.00226411	pbmc1
IFITM1	NK	9.44873e-08	0.638141	0.24	0.14	0.00316892	pbmc1
CD74	NK	9.63336e-08	-1.12352	0.154	0.295	0.00323084	pbmc1
PLEK	NK	1.002e-07	0.65606	0.171	0.083	0.00336051	pbmc1
NSA2	NK	1.05895e-07	-0.470613	0.055	0.187	0.0035515	pbmc1
CMC1	NK	1.20026e-07	0.58727	0.123	0.05	0.00402545	pbmc1
SAMD3	NK	1.57154e-07	0.613517	0.11	0.042	0.00527063	pbmc1
TLN1	NK	2.3335e-07	0.763722	0.267	0.175	0.00782609	pbmc1
ALKBH7	NK	2.37203e-07	-0.554179	0.017	0.117	0.00795533	pbmc1
DDIT4	NK	2.49776e-07	0.644922	0.106	0.041	0.00837698	pbmc1
YBX1	NK	2.62664e-07	-0.299079	0.137	0.309	0.00880924	pbmc1
IL32	NK	2.66265e-07	-0.339506	0.158	0.331	0.00892999	pbmc1
GNG2	NK	3.931e-07	0.605581	0.113	0.046	0.0131838	pbmc1
NPC2	NK	4.5288e-07	-0.511084	0.034	0.143	0.0151887	pbmc1
POU2F2	NK	4.55042e-07	-0.455915	0.051	0.171	0.0152612	pbmc1
FKBP11	NK	4.67281e-07	0.667856	0.11	0.045	0.0156717	pbmc1
2019-09-07	NK	5.17517e-07	0.654064	0.277	0.185	0.0173565	pbmc1
CISD3	NK	5.56673e-07	0.699091	0.13	0.059	0.0186697	pbmc1
H3F3B	NK	5.67313e-07	0.599868	0.377	0.299	0.0190265	pbmc1
ANP32B	NK	6.48537e-07	-0.332215	0.055	0.176	0.0217506	pbmc1
FYN	NK	8.95972e-07	0.688976	0.205	0.12	0.0300491	pbmc1
ARL4C	NK	9.25046e-07	0.679296	0.257	0.163	0.0310242	pbmc1
SYNE2	NK	1.06371e-06	0.58007	0.202	0.113	0.0356748	pbmc1
PRDX5	NK	1.14342e-06	0.693707	0.171	0.091	0.0383479	pbmc1
CCNI	NK	1.17083e-06	-0.319367	0.096	0.238	0.0392673	pbmc1
HLA-C	NK	1.54934e-06	0.461999	0.541	0.53	0.0519617	pbmc1
SAT1	NK	1.68791e-06	-0.622665	0.062	0.176	0.056609	pbmc1
CD48	NK	1.9171e-06	-0.296644	0.092	0.229	0.0642958	pbmc1
INPP5D	NK	1.94041e-06	0.722124	0.158	0.082	0.0650773	pbmc1
RAC2	NK	2.06848e-06	0.631945	0.298	0.216	0.0693727	pbmc1
BRI3	NK	2.22368e-06	-0.406753	0.038	0.14	0.0745779	pbmc1
S100A11	NK	2.44665e-06	-0.382699	0.14	0.288	0.0820557	pbmc1
COX7C	NK	2.64316e-06	-0.258033	0.408	0.645	0.0886462	pbmc1
LY6E	NK	3.57953e-06	0.712365	0.199	0.119	0.12005	pbmc1
EIF3F	NK	4.1581e-06	-0.254657	0.082	0.209	0.139454	pbmc1
FAM49B	NK	4.33411e-06	0.647555	0.199	0.118	0.145357	pbmc1
SELL	NK	4.50573e-06	-0.386094	0.034	0.129	0.151113	pbmc1
EIF3L	NK	4.80787e-06	-0.328618	0.041	0.141	0.161246	pbmc1
PDIA3	NK	4.99889e-06	0.659176	0.137	0.07	0.167653	pbmc1
PAXX	NK	5.732e-06	0.645056	0.151	0.078	0.19224	pbmc1
TOMM20	NK	6.22692e-06	-0.31366	0.041	0.14	0.208838	pbmc1
HLA-A	NK	6.59778e-06	0.334195	0.644	0.681	0.221276	pbmc1
PKM	NK	6.88235e-06	-0.379508	0.031	0.121	0.23082	pbmc1
EVI2B	NK	7.50344e-06	-0.34805	0.041	0.138	0.25165	pbmc1
GSTP1	NK	7.54601e-06	0.566819	0.295	0.213	0.253078	pbmc1
C12orf57	NK	7.86449e-06	-0.275756	0.116	0.253	0.263759	pbmc1
CD2	NK	9.18143e-06	-0.356051	0.048	0.147	0.307927	pbmc1
SPN	NK	9.77972e-06	0.735828	0.209	0.132	0.327992	pbmc1
FOXP1	NK	9.94495e-06	-0.319042	0.075	0.19	0.333534	pbmc1
GPR65	NK	1.0749e-05	0.555465	0.113	0.053	0.360501	pbmc1
DBI	NK	1.21642e-05	0.642039	0.247	0.17	0.407964	pbmc1
FLNA	NK	1.31779e-05	0.615358	0.267	0.188	0.44196	pbmc1
PLP2	NK	2.12755e-05	-0.331625	0.031	0.114	0.713538	pbmc1
PHPT1	NK	3.26987e-05	0.651192	0.123	0.064	1	pbmc1
RAP1B	NK	3.59559e-05	0.657997	0.205	0.134	1	pbmc1
TCF25	NK	3.96829e-05	0.527967	0.332	0.277	1	pbmc1
SARAF	NK	4.81821e-05	-0.255894	0.058	0.153	1	pbmc1
H3F3A	NK	6.22552e-05	0.335625	0.562	0.56	1	pbmc1
PIP4K2A	NK	6.81466e-05	0.556519	0.12	0.063	1	pbmc1
PRMT2	NK	7.19616e-05	0.593905	0.271	0.205	1	pbmc1
SDF2L1	NK	8.69378e-05	0.626888	0.12	0.064	1	pbmc1
ADGRE5	NK	9.30549e-05	0.606904	0.13	0.072	1	pbmc1
AKNA	NK	9.54598e-05	0.58426	0.205	0.137	1	pbmc1
SLC9A3R1	NK	0.000129805	0.579595	0.11	0.057	1	pbmc1
TKT	NK	0.000134657	-0.329835	0.034	0.107	1	pbmc1
YWHAZ	NK	0.000135098	0.587695	0.223	0.157	1	pbmc1
TSPO	NK	0.000154778	-0.283066	0.099	0.202	1	pbmc1
HSP90AA1	NK	0.000162309	0.52954	0.37	0.335	1	pbmc1
RBM39	NK	0.000177878	0.510176	0.336	0.287	1	pbmc1
MT-ND5	NK	0.000178398	0.308949	0.579	0.623	1	pbmc1
IKZF3	NK	0.000195804	0.557622	0.199	0.134	1	pbmc1
APOL6	NK	0.000205851	0.587694	0.113	0.061	1	pbmc1
PSME2	NK	0.000369513	0.655222	0.199	0.142	1	pbmc1
CCDC85B	NK	0.000388917	0.62426	0.192	0.134	1	pbmc1
AES	NK	0.00055068	0.605483	0.284	0.239	1	pbmc1
TGFB1	NK	0.000567865	0.596033	0.147	0.093	1	pbmc1
PPIB	NK	0.000605124	0.679998	0.202	0.149	1	pbmc1
EMP3	NK	0.000688424	0.486023	0.39	0.378	1	pbmc1
CALR	NK	0.000689679	0.573658	0.137	0.085	1	pbmc1
CEBPD	NK	0.000763736	0.527586	0.151	0.095	1	pbmc1
ALOX5AP	NK	0.00078339	0.501137	0.123	0.073	1	pbmc1
DOK2	NK	0.000913326	0.534913	0.123	0.074	1	pbmc1
TXNIP	NK	0.000913925	0.385689	0.524	0.552	1	pbmc1
LSP1	NK	0.00100444	0.591427	0.264	0.218	1	pbmc1
MBP	NK	0.00103309	0.573394	0.168	0.114	1	pbmc1
SH3BGRL3	NK	0.00104263	0.381428	0.449	0.445	1	pbmc1
ACTG1	NK	0.00138005	0.421557	0.408	0.399	1	pbmc1
PSMA7	NK	0.0014107	0.55337	0.257	0.213	1	pbmc1
DAD1	NK	0.00149735	0.597921	0.137	0.089	1	pbmc1
CLEC2B	NK	0.00179497	0.570703	0.106	0.063	1	pbmc1
NEAT1	NK	0.00189986	0.267189	0.414	0.361	1	pbmc1
TPM3	NK	0.00193621	0.546203	0.25	0.203	1	pbmc1
ELOB	NK	0.00238682	0.495403	0.332	0.307	1	pbmc1
PSAP	NK	0.00250768	-0.406563	0.096	0.166	1	pbmc1
PCSK7	NK	0.00259898	0.487581	0.271	0.23	1	pbmc1
HLA-E	NK	0.00275872	0.402398	0.462	0.49	1	pbmc1
ACTN4	NK	0.00292926	0.46256	0.14	0.093	1	pbmc1
ANXA6	NK	0.00334207	0.521501	0.116	0.073	1	pbmc1
APOBEC3C	NK	0.00391119	0.517529	0.113	0.071	1	pbmc1
GUK1	NK	0.00502125	0.522679	0.202	0.159	1	pbmc1
DNAJC8	NK	0.00613176	0.502979	0.137	0.096	1	pbmc1
UTRN	NK	0.00642623	0.512099	0.11	0.071	1	pbmc1
REL	NK	0.00727945	0.542722	0.154	0.112	1	pbmc1
CELF2	NK	0.00732446	0.634427	0.168	0.127	1	pbmc1
ARPC2	NK	0.00793769	0.505473	0.342	0.339	1	pbmc1
SRP14	NK	0.00800327	0.388665	0.339	0.334	1	pbmc1
CCDC12	NK	0.00802711	0.554883	0.14	0.101	1	pbmc1
ITGAL	NK	0.00900821	0.417793	0.106	0.068	1	pbmc1
S100A9	Mono	0	4.55075	0.948	0.03	0	pbmc1
S100A8	Mono	0	4.41249	0.876	0.013	0	pbmc1
LYZ	Mono	0	3.64761	0.894	0.011	0	pbmc1
FCN1	Mono	0	3.00741	0.845	0.006	0	pbmc1
CST3	Mono	0	2.91752	0.943	0.029	0	pbmc1
VCAN	Mono	0	2.90065	0.724	0.003	0	pbmc1
AIF1	Mono	0	2.70639	0.905	0.086	0	pbmc1
CTSS	Mono	0	2.68068	0.897	0.052	0	pbmc1
LST1	Mono	0	2.66829	0.866	0.037	0	pbmc1
S100A12	Mono	0	2.61481	0.598	0.001	0	pbmc1
PSAP	Mono	0	2.41684	0.863	0.066	0	pbmc1
MNDA	Mono	0	2.38453	0.662	0.008	0	pbmc1
CSTA	Mono	0	2.25292	0.665	0.005	0	pbmc1
TYMP	Mono	2.06938e-301	1.85948	0.552	0.014	6.94028e-297	pbmc1
CYBB	Mono	1.29391e-279	1.74269	0.469	0.007	4.3395e-275	pbmc1
FGL2	Mono	4.93006e-279	1.64497	0.451	0.004	1.65344e-274	pbmc1
CFD	Mono	1.29429e-265	1.68043	0.423	0.003	4.3408e-261	pbmc1
SAT1	Mono	7.54829e-264	2.167	0.763	0.086	2.53155e-259	pbmc1
COTL1	Mono	5.18157e-253	1.76986	0.665	0.054	1.7378e-248	pbmc1
LGALS1	Mono	5.55424e-247	1.70061	0.858	0.12	1.86278e-242	pbmc1
MS4A6A	Mono	1.30654e-243	1.69753	0.412	0.006	4.38187e-239	pbmc1
GRN	Mono	5.33136e-243	1.67601	0.513	0.023	1.78803e-238	pbmc1
SERPINA1	Mono	1.45294e-242	1.52663	0.379	0.002	4.87285e-238	pbmc1
IGSF6	Mono	1.28564e-234	1.5637	0.402	0.007	4.31176e-230	pbmc1
SPI1	Mono	8.5753e-234	1.52786	0.407	0.007	2.87598e-229	pbmc1
TYROBP	Mono	8.91064e-228	1.65578	0.979	0.244	2.98845e-223	pbmc1
HLA-DRA	Mono	1.6172e-227	1.64629	0.729	0.08	5.42376e-223	pbmc1
CD36	Mono	7.44759e-227	1.48995	0.358	0.002	2.49777e-222	pbmc1
BRI3	Mono	2.54951e-225	1.62841	0.649	0.062	8.55056e-221	pbmc1
FTL	Mono	6.21187e-224	2.35016	0.997	0.617	2.08334e-219	pbmc1
TKT	Mono	1.01997e-219	1.69725	0.557	0.04	3.42079e-215	pbmc1
CD68	Mono	1.68485e-217	1.48672	0.348	0.002	5.65063e-213	pbmc1
CD14	Mono	2.02353e-210	1.53541	0.335	0.002	6.78651e-206	pbmc1
AP1S2	Mono	3.06078e-210	1.66503	0.518	0.035	1.02652e-205	pbmc1
HLA-DRB1	Mono	3.25672e-210	1.62879	0.662	0.07	1.09224e-205	pbmc1
FTH1	Mono	1.58977e-207	2.03739	0.979	0.446	5.33178e-203	pbmc1
STXBP2	Mono	7.15346e-207	1.57024	0.456	0.022	2.39913e-202	pbmc1
NCF2	Mono	1.05313e-206	1.4189	0.358	0.006	3.532e-202	pbmc1
TMEM176B	Mono	3.28042e-206	1.34228	0.317	0.001	1.10019e-201	pbmc1
LILRB2	Mono	3.80662e-202	1.37139	0.32	0.002	1.27666e-197	pbmc1
S100A6	Mono	2.50394e-200	1.68264	0.987	0.508	8.39771e-196	pbmc1
TSPO	Mono	1.5676e-197	1.59131	0.758	0.117	5.25741e-193	pbmc1
CSF3R	Mono	3.34053e-197	1.46247	0.309	0.001	1.12035e-192	pbmc1
MALAT1	Mono	1.18468e-194	-0.986441	1	1	3.97318e-190	pbmc1
RBP7	Mono	5.27074e-194	1.42512	0.299	0.001	1.7677e-189	pbmc1
LGALS3	Mono	1.78478e-189	1.42765	0.389	0.015	5.98579e-185	pbmc1
FPR1	Mono	2.61304e-185	1.23446	0.286	0.001	8.76362e-181	pbmc1
NUP214	Mono	3.47449e-183	1.40119	0.399	0.018	1.16527e-178	pbmc1
VIM	Mono	5.20895e-183	1.63384	0.848	0.205	1.74698e-178	pbmc1
KCTD12	Mono	2.97216e-182	1.31508	0.307	0.004	9.96804e-178	pbmc1
FOS	Mono	2.0963e-179	1.36873	0.307	0.004	7.03056e-175	pbmc1
NEAT1	Mono	1.85046e-176	1.60269	0.925	0.292	6.20607e-172	pbmc1
RAB31	Mono	8.36209e-174	1.25155	0.312	0.006	2.80448e-169	pbmc1
APLP2	Mono	4.01331e-173	1.37546	0.418	0.024	1.34598e-168	pbmc1
MPEG1	Mono	1.17943e-162	1.30269	0.325	0.011	3.95559e-158	pbmc1
TNFSF13B	Mono	9.24369e-161	1.3241	0.312	0.009	3.10015e-156	pbmc1
CD74	Mono	5.49545e-159	1.20783	0.858	0.206	1.84306e-154	pbmc1
DUSP1	Mono	1.64252e-158	1.33646	0.343	0.015	5.50869e-154	pbmc1
LGALS2	Mono	8.04735e-155	1.29887	0.26	0.003	2.69892e-150	pbmc1
CFP	Mono	3.97822e-154	1.30321	0.309	0.011	1.33421e-149	pbmc1
TNFAIP2	Mono	2.47881e-153	1.15207	0.253	0.002	8.31345e-149	pbmc1
DUSP6	Mono	4.0456e-153	1.09687	0.247	0.002	1.35681e-148	pbmc1
LILRB3	Mono	4.14668e-153	1.17079	0.258	0.003	1.39071e-148	pbmc1
CLEC7A	Mono	1.20721e-152	1.07337	0.235	0	4.04876e-148	pbmc1
S100A11	Mono	1.56186e-152	1.46139	0.807	0.204	5.23818e-148	pbmc1
ANXA2	Mono	4.98218e-150	1.33187	0.459	0.043	1.67092e-145	pbmc1
CEBPD	Mono	4.34997e-149	1.19494	0.487	0.049	1.45889e-144	pbmc1
MS4A7	Mono	6.36426e-148	1.25899	0.25	0.003	2.13445e-143	pbmc1
RGS2	Mono	8.15721e-146	1.19045	0.258	0.004	2.73577e-141	pbmc1
SLC11A1	Mono	4.65211e-144	1.16432	0.25	0.004	1.56022e-139	pbmc1
PYCARD	Mono	4.43048e-136	1.19696	0.531	0.071	1.48589e-131	pbmc1
SLC7A7	Mono	1.87007e-135	0.944633	0.209	0	6.27184e-131	pbmc1
RXRA	Mono	2.87604e-135	1.02363	0.268	0.008	9.64567e-131	pbmc1
HLA-DRB5	Mono	7.63494e-133	1.1976	0.356	0.026	2.56061e-128	pbmc1
HCK	Mono	9.1054e-133	1.15515	0.232	0.004	3.05377e-128	pbmc1
ALDH2	Mono	1.84935e-132	1.17327	0.227	0.003	6.20234e-128	pbmc1
CD93	Mono	3.99829e-132	1.14338	0.222	0.002	1.34095e-127	pbmc1
SMIM25	Mono	9.99502e-132	1.10708	0.206	0.001	3.35213e-127	pbmc1
NPC2	Mono	2.77822e-131	1.28859	0.536	0.08	9.31761e-127	pbmc1
CCDC88A	Mono	1.48393e-127	1.1667	0.335	0.024	4.97681e-123	pbmc1
C19orf38	Mono	1.72226e-127	0.998121	0.209	0.002	5.77611e-123	pbmc1
CTSZ	Mono	3.44733e-127	1.09152	0.302	0.016	1.15617e-122	pbmc1
PLBD1	Mono	7.5425e-127	1.02044	0.196	0	2.5296e-122	pbmc1
S100A4	Mono	1.44312e-126	1.13949	0.977	0.501	4.83992e-122	pbmc1
CD300E	Mono	1.8171e-125	0.955815	0.191	0	6.09418e-121	pbmc1
HLA-DPB1	Mono	2.02341e-124	1.27236	0.534	0.081	6.78612e-120	pbmc1
CPVL	Mono	2.39561e-124	0.930143	0.206	0.002	8.03439e-120	pbmc1
BLVRB	Mono	1.9443e-123	1.18109	0.304	0.019	6.52078e-119	pbmc1
IFI30	Mono	9.70744e-123	0.936425	0.198	0.001	3.25568e-118	pbmc1
MAFB	Mono	4.67921e-122	0.929168	0.186	0	1.56931e-117	pbmc1
2019-03-01	Mono	5.63608e-122	1.11715	0.286	0.015	1.89023e-117	pbmc1
CTSB	Mono	1.09944e-120	1.15349	0.314	0.022	3.6873e-116	pbmc1
FGR	Mono	2.61475e-120	1.05265	0.348	0.028	8.76934e-116	pbmc1
ENTPD1	Mono	1.76386e-119	1.06766	0.227	0.006	5.91564e-115	pbmc1
ASAH1	Mono	2.0514e-119	1.15007	0.33	0.025	6.87997e-115	pbmc1
TALDO1	Mono	4.79154e-119	1.17429	0.397	0.043	1.60699e-114	pbmc1
PRAM1	Mono	6.04845e-119	0.999826	0.201	0.002	2.02853e-114	pbmc1
CLEC12A	Mono	6.24025e-119	0.948984	0.201	0.002	2.09285e-114	pbmc1
MARCKS	Mono	6.55889e-119	1.05934	0.214	0.004	2.19972e-114	pbmc1
CEBPB	Mono	1.64635e-118	1.05107	0.278	0.015	5.52154e-114	pbmc1
POU2F2	Mono	1.82442e-118	1.20511	0.575	0.105	6.11876e-114	pbmc1
OAZ1	Mono	2.38595e-116	1.24131	0.845	0.294	8.002e-112	pbmc1
TGFBI	Mono	5.23851e-116	1.03586	0.219	0.005	1.75689e-111	pbmc1
TNFRSF1B	Mono	3.23923e-115	1.09123	0.34	0.029	1.08637e-110	pbmc1
ZEB2	Mono	8.89611e-115	1.02187	0.399	0.044	2.98358e-110	pbmc1
JAML	Mono	3.84322e-114	1.20388	0.309	0.023	1.28894e-109	pbmc1
HLA-DPA1	Mono	4.35237e-114	1.33535	0.451	0.063	1.4597e-109	pbmc1
IRAK3	Mono	5.42868e-114	0.943477	0.186	0.001	1.82067e-109	pbmc1
PTAFR	Mono	7.26295e-114	0.999381	0.188	0.002	2.43585e-109	pbmc1
LGALS9	Mono	1.79109e-113	1.01664	0.296	0.02	6.00694e-109	pbmc1
RPS27	Mono	2.18617e-113	-0.851093	0.977	0.988	7.33199e-109	pbmc1
CD302	Mono	3.39365e-112	0.918505	0.196	0.003	1.13816e-107	pbmc1
GSTP1	Mono	3.47077e-111	1.09867	0.686	0.158	1.16403e-106	pbmc1
RNF130	Mono	1.17916e-110	0.968206	0.227	0.008	3.95468e-106	pbmc1
C5AR1	Mono	3.7746e-110	0.867374	0.168	0	1.26593e-105	pbmc1
RAC1	Mono	1.57771e-109	1.16498	0.572	0.111	5.29132e-105	pbmc1
PGD	Mono	3.98364e-109	0.99955	0.209	0.005	1.33603e-104	pbmc1
GAPDH	Mono	9.54979e-109	1.15864	0.822	0.284	3.20281e-104	pbmc1
LYST	Mono	6.3214e-108	1.03143	0.366	0.039	2.12007e-103	pbmc1
CDA	Mono	1.6699e-107	0.884474	0.173	0.001	5.6005e-103	pbmc1
OGFRL1	Mono	1.75184e-107	1.04734	0.229	0.009	5.87532e-103	pbmc1
RAB32	Mono	2.79004e-107	0.872817	0.178	0.002	9.35723e-103	pbmc1
FCER1G	Mono	4.40244e-105	0.964193	0.701	0.16	1.47649e-100	pbmc1
ASGR1	Mono	1.15578e-104	0.771704	0.162	0	3.87625e-100	pbmc1
FCGRT	Mono	8.54737e-104	1.04096	0.276	0.02	2.86662e-99	pbmc1
MT-CO1	Mono	1.1293e-102	0.668737	1	0.975	3.78746e-98	pbmc1
ZNF106	Mono	3.85192e-102	1.05519	0.369	0.044	1.29186e-97	pbmc1
SAMHD1	Mono	1.20517e-101	1.144	0.58	0.124	4.04189e-97	pbmc1
LILRB1	Mono	2.4471e-101	0.904709	0.214	0.008	8.2071e-97	pbmc1
HRH2	Mono	1.28884e-100	1.02723	0.278	0.022	4.32253e-96	pbmc1
ATP2B1-AS1	Mono	1.62679e-100	1.08048	0.271	0.02	5.45592e-96	pbmc1
CTSH	Mono	4.02642e-99	0.976098	0.227	0.011	1.35038e-94	pbmc1
GNAI2	Mono	5.35153e-99	1.0578	0.644	0.155	1.7948e-94	pbmc1
LILRA2	Mono	1.76783e-97	0.767265	0.157	0.001	5.92895e-93	pbmc1
CTSD	Mono	3.40369e-97	0.997147	0.34	0.038	1.14153e-92	pbmc1
CYP1B1	Mono	2.7925e-96	0.967693	0.149	0	9.36547e-92	pbmc1
CPPED1	Mono	3.14043e-96	0.934323	0.186	0.005	1.05324e-91	pbmc1
VSIR	Mono	1.26174e-95	1.11043	0.345	0.042	4.23164e-91	pbmc1
HLA-DQB1	Mono	7.53321e-94	1.06859	0.317	0.034	2.52649e-89	pbmc1
FCGR2A	Mono	5.56985e-92	0.91958	0.16	0.002	1.86802e-87	pbmc1
ACTB	Mono	2.18885e-91	0.866504	0.961	0.582	7.34096e-87	pbmc1
TLR2	Mono	3.2928e-91	0.805532	0.142	0	1.10434e-86	pbmc1
LRRK2	Mono	2.01431e-90	0.87076	0.152	0.002	6.75559e-86	pbmc1
EMILIN2	Mono	2.20867e-90	0.827568	0.162	0.003	7.40745e-86	pbmc1
ARPC1B	Mono	1.41685e-89	1.04625	0.613	0.155	4.75184e-85	pbmc1
MEGF9	Mono	7.05556e-89	0.870101	0.168	0.004	2.36629e-84	pbmc1
CD33	Mono	7.52708e-88	0.718021	0.137	0	2.52443e-83	pbmc1
KCNE3	Mono	7.76293e-88	0.725907	0.137	0	2.60353e-83	pbmc1
RPS3	Mono	2.90692e-86	-0.823049	0.905	0.93	9.74922e-82	pbmc1
ZNF385A	Mono	2.21608e-85	0.721822	0.147	0.002	7.4323e-81	pbmc1
LRP1	Mono	2.22058e-85	0.719709	0.142	0.001	7.44739e-81	pbmc1
FKBP1A	Mono	2.90027e-85	0.961794	0.343	0.047	9.72691e-81	pbmc1
NAGK	Mono	7.81642e-85	0.931601	0.268	0.026	2.62147e-80	pbmc1
PAK1	Mono	8.47416e-85	0.849232	0.211	0.013	2.84206e-80	pbmc1
LYN	Mono	2.29437e-84	0.880573	0.235	0.018	7.69484e-80	pbmc1
SECTM1	Mono	4.13297e-84	0.682983	0.134	0.001	1.38611e-79	pbmc1
CSF1R	Mono	6.0113e-84	0.782948	0.137	0.001	2.01607e-79	pbmc1
LRRC25	Mono	6.07093e-84	0.839933	0.137	0.001	2.03607e-79	pbmc1
NAMPT	Mono	7.05612e-84	0.80546	0.155	0.003	2.36648e-79	pbmc1
ADA2	Mono	8.44085e-84	0.929845	0.273	0.027	2.83089e-79	pbmc1
MAP3K3	Mono	8.56767e-84	0.95958	0.263	0.025	2.87342e-79	pbmc1
PILRA	Mono	8.65928e-84	0.690239	0.139	0.001	2.90415e-79	pbmc1
PLXDC2	Mono	1.14873e-83	0.76377	0.144	0.002	3.8526e-79	pbmc1
SYK	Mono	1.68474e-83	0.825192	0.227	0.016	5.65028e-79	pbmc1
PKM	Mono	4.3806e-83	1.05959	0.412	0.074	1.46917e-78	pbmc1
DMXL2	Mono	1.52096e-82	0.791016	0.131	0.001	5.10099e-78	pbmc1
ANXA5	Mono	1.44299e-81	0.90399	0.258	0.025	4.8395e-77	pbmc1
S100A10	Mono	2.14684e-81	1.05046	0.706	0.243	7.20007e-77	pbmc1
IL17RA	Mono	5.49934e-81	0.979428	0.304	0.038	1.84437e-76	pbmc1
GLIPR1	Mono	6.51136e-81	0.872596	0.296	0.035	2.18378e-76	pbmc1
EVI2B	Mono	1.05868e-80	1.02464	0.443	0.088	3.55061e-76	pbmc1
GCA	Mono	1.76902e-80	0.831449	0.149	0.003	5.93293e-76	pbmc1
DPYSL2	Mono	2.35068e-79	0.804779	0.201	0.013	7.88372e-75	pbmc1
MGST1	Mono	6.66908e-79	0.713982	0.129	0.001	2.23668e-74	pbmc1
RGS18	Mono	2.27901e-77	0.770073	0.144	0.003	7.64335e-73	pbmc1
RPS27A	Mono	4.16287e-77	-0.636276	0.979	0.968	1.39614e-72	pbmc1
H3F3A	Mono	9.66967e-77	0.873324	0.907	0.514	3.24302e-72	pbmc1
PLXNB2	Mono	8.17438e-76	0.649061	0.147	0.004	2.74152e-71	pbmc1
GABARAP	Mono	4.9594e-75	0.895444	0.402	0.075	1.66328e-70	pbmc1
TMEM176A	Mono	1.03229e-74	0.64832	0.113	0	3.46209e-70	pbmc1
SERPINB1	Mono	1.18697e-74	0.977356	0.294	0.039	3.98087e-70	pbmc1
PTPRE	Mono	1.4458e-74	0.855931	0.32	0.046	4.84893e-70	pbmc1
IFNGR2	Mono	1.77667e-74	0.785274	0.147	0.004	5.95858e-70	pbmc1
RPL13	Mono	6.10934e-74	-0.610509	0.982	0.976	2.04895e-69	pbmc1
ADAP2	Mono	6.5466e-74	0.673911	0.121	0.001	2.1956e-69	pbmc1
RPS29	Mono	7.20647e-74	-0.726788	0.951	0.931	2.41691e-69	pbmc1
SLC43A2	Mono	9.8248e-74	0.754121	0.134	0.003	3.29504e-69	pbmc1
SDCBP	Mono	4.08089e-73	0.85186	0.193	0.013	1.36865e-68	pbmc1
NOTCH2	Mono	4.18083e-73	0.732768	0.149	0.005	1.40217e-68	pbmc1
H2AFY	Mono	1.37941e-72	0.860267	0.307	0.044	4.62625e-68	pbmc1
CLEC4A	Mono	4.99747e-72	0.678087	0.126	0.002	1.67605e-67	pbmc1
CAPG	Mono	5.43058e-72	0.770856	0.209	0.017	1.82131e-67	pbmc1
LCP1	Mono	6.46825e-72	0.774644	0.526	0.126	2.16932e-67	pbmc1
RPL10	Mono	1.99329e-71	-0.524324	0.99	0.984	6.6851e-67	pbmc1
BST1	Mono	2.32993e-71	0.610123	0.108	0	7.81413e-67	pbmc1
CMTM6	Mono	3.07925e-71	0.817945	0.242	0.026	1.03272e-66	pbmc1
P2RY13	Mono	4.80238e-71	0.641175	0.111	0	1.61062e-66	pbmc1
MSRB1	Mono	4.95923e-71	0.73996	0.152	0.006	1.66322e-66	pbmc1
NRGN	Mono	7.56436e-71	0.777703	0.149	0.006	2.53693e-66	pbmc1
PRELID1	Mono	1.19776e-70	0.87237	0.456	0.101	4.01703e-66	pbmc1
ARRB2	Mono	1.66055e-70	0.878878	0.299	0.043	5.56916e-66	pbmc1
RAB3D	Mono	3.29865e-70	0.623702	0.121	0.002	1.1063e-65	pbmc1
SMCO4	Mono	9.60825e-70	0.68025	0.142	0.005	3.22241e-65	pbmc1
RPL41	Mono	2.02792e-69	-0.436038	0.997	0.992	6.80125e-65	pbmc1
RPS15A	Mono	2.23547e-69	-0.616124	0.979	0.955	7.49731e-65	pbmc1
RBM47	Mono	4.73897e-69	0.611058	0.111	0.001	1.58935e-64	pbmc1
RTN4	Mono	1.00215e-68	0.839203	0.345	0.06	3.36102e-64	pbmc1
LY96	Mono	4.79185e-68	0.780941	0.155	0.008	1.60709e-63	pbmc1
PPT1	Mono	7.30861e-68	0.804065	0.17	0.011	2.45116e-63	pbmc1
FAM49A	Mono	9.17459e-68	0.681808	0.147	0.006	3.07697e-63	pbmc1
NCF1	Mono	9.48889e-68	1.05676	0.353	0.066	3.18238e-63	pbmc1
HNMT	Mono	1.24201e-67	0.673706	0.106	0	4.16546e-63	pbmc1
NFAM1	Mono	1.26435e-67	0.569326	0.106	0	4.24039e-63	pbmc1
PLEKHO1	Mono	1.96476e-67	0.860464	0.265	0.035	6.58942e-63	pbmc1
FAM45A	Mono	2.33478e-67	0.781815	0.191	0.015	7.83038e-63	pbmc1
CALHM6	Mono	2.73267e-67	0.803975	0.216	0.021	9.16484e-63	pbmc1
TIMP2	Mono	1.20977e-66	0.717361	0.137	0.005	4.05733e-62	pbmc1
LY86	Mono	1.42669e-66	0.732152	0.173	0.012	4.78482e-62	pbmc1
ITGB2	Mono	1.4395e-66	0.704729	0.655	0.198	4.8278e-62	pbmc1
SRGN	Mono	1.82976e-66	0.662154	0.513	0.124	6.13666e-62	pbmc1
ADGRE2	Mono	1.29784e-65	0.622404	0.121	0.003	4.35269e-61	pbmc1
GRINA	Mono	1.54379e-65	0.731786	0.191	0.016	5.17758e-61	pbmc1
APOBEC3A	Mono	1.55715e-65	0.635276	0.108	0.001	5.22237e-61	pbmc1
RNASE6	Mono	3.49606e-65	0.704871	0.168	0.011	1.17251e-60	pbmc1
RPLP2	Mono	4.29224e-65	-0.512677	0.997	0.978	1.43953e-60	pbmc1
RPS18	Mono	1.37675e-64	-0.646311	0.956	0.965	4.61734e-60	pbmc1
CALM2	Mono	7.55856e-64	0.828998	0.479	0.12	2.53499e-59	pbmc1
RASSF2	Mono	9.99466e-64	0.744467	0.155	0.009	3.35201e-59	pbmc1
AP2S1	Mono	2.18976e-63	0.780408	0.351	0.067	7.344e-59	pbmc1
RPL13A	Mono	2.90554e-63	-0.522251	0.987	0.975	9.74459e-59	pbmc1
LTA4H	Mono	5.09482e-63	0.758161	0.206	0.021	1.7087e-58	pbmc1
LRRFIP1	Mono	5.41585e-63	0.7935	0.552	0.157	1.81637e-58	pbmc1
OSCAR	Mono	1.98364e-62	0.565599	0.101	0.001	6.65275e-58	pbmc1
RETN	Mono	3.68095e-62	0.631317	0.106	0.001	1.23452e-57	pbmc1
ATP6V1B2	Mono	5.73167e-62	0.574254	0.113	0.002	1.92229e-57	pbmc1
PECAM1	Mono	4.06936e-61	0.782678	0.196	0.019	1.36478e-56	pbmc1
SH3BGRL	Mono	5.5424e-61	0.808042	0.265	0.04	1.85881e-56	pbmc1
SHTN1	Mono	7.99827e-61	0.612241	0.116	0.003	2.68246e-56	pbmc1
TPP1	Mono	1.32923e-60	0.716842	0.227	0.028	4.45798e-56	pbmc1
SLC2A6	Mono	1.8355e-60	0.579704	0.129	0.005	6.15589e-56	pbmc1
EVI5	Mono	2.10172e-60	0.68156	0.111	0.002	7.04873e-56	pbmc1
ALOX5	Mono	2.19071e-60	0.602831	0.106	0.002	7.34721e-56	pbmc1
RILPL2	Mono	6.21954e-60	0.749388	0.186	0.017	2.08591e-55	pbmc1
ZYX	Mono	8.93406e-60	0.768834	0.245	0.034	2.9963e-55	pbmc1
CD44	Mono	4.73103e-59	0.883424	0.418	0.102	1.58669e-54	pbmc1
EIF4EBP1	Mono	6.69119e-59	0.657103	0.139	0.008	2.24409e-54	pbmc1
MCL1	Mono	3.46383e-58	0.849842	0.312	0.058	1.1617e-53	pbmc1
RPL23A	Mono	4.66961e-58	-0.730787	0.822	0.867	1.5661e-53	pbmc1
ZNF467	Mono	5.57793e-58	0.611321	0.116	0.004	1.87073e-53	pbmc1
TBXAS1	Mono	9.43222e-58	0.589867	0.126	0.005	3.16338e-53	pbmc1
CARD16	Mono	1.47913e-57	0.753192	0.436	0.108	4.9607e-53	pbmc1
ARPC3	Mono	2.81635e-57	0.782797	0.637	0.228	9.44547e-53	pbmc1
TNFSF10	Mono	3.75203e-57	0.872713	0.237	0.034	1.25835e-52	pbmc1
MT-ND1	Mono	4.49114e-57	0.509601	0.992	0.935	1.50624e-52	pbmc1
PLAUR	Mono	4.55822e-57	0.566451	0.101	0.002	1.52874e-52	pbmc1
SULT1A1	Mono	2.39909e-56	0.667039	0.152	0.011	8.04605e-52	pbmc1
RHOA	Mono	1.08755e-55	0.767445	0.402	0.097	3.64744e-51	pbmc1
SOX4	Mono	1.39299e-55	0.812878	0.219	0.029	4.67182e-51	pbmc1
OAS1	Mono	1.63886e-55	0.649396	0.126	0.006	5.49642e-51	pbmc1
RPS12	Mono	4.26219e-55	-0.623268	0.99	0.957	1.42945e-50	pbmc1
LAPTM5	Mono	4.26387e-55	0.834278	0.549	0.178	1.43002e-50	pbmc1
IRS2	Mono	7.45675e-55	0.739846	0.134	0.008	2.50084e-50	pbmc1
METTL9	Mono	8.10386e-55	0.730496	0.198	0.023	2.71787e-50	pbmc1
CD4	Mono	8.63261e-55	0.763334	0.222	0.03	2.89521e-50	pbmc1
LTB	Mono	8.93862e-55	-1.82778	0.142	0.537	2.99783e-50	pbmc1
SLC16A3	Mono	1.34002e-54	0.637536	0.134	0.008	4.49415e-50	pbmc1
RPS25	Mono	5.28429e-54	-0.696517	0.918	0.887	1.77224e-49	pbmc1
ZFAND5	Mono	6.04459e-54	0.713623	0.18	0.019	2.02723e-49	pbmc1
AGTRAP	Mono	7.51534e-54	0.715495	0.198	0.024	2.52049e-49	pbmc1
MEF2C	Mono	8.19388e-54	0.710035	0.227	0.032	2.74807e-49	pbmc1
RPS5	Mono	1.00658e-53	-0.83023	0.722	0.805	3.37585e-49	pbmc1
TIMP1	Mono	1.63391e-53	0.705644	0.332	0.07	5.47981e-49	pbmc1
RPL21	Mono	4.22496e-53	-0.515198	0.982	0.964	1.41697e-48	pbmc1
RPL3	Mono	1.00153e-52	-0.689665	0.858	0.862	3.35893e-48	pbmc1
GLUL	Mono	2.24807e-52	0.606994	0.126	0.007	7.53958e-48	pbmc1
SOD2	Mono	2.40677e-52	0.773004	0.147	0.012	8.07184e-48	pbmc1
RPL30	Mono	3.66658e-52	-0.565631	0.964	0.935	1.2297e-47	pbmc1
LACTB	Mono	1.01388e-51	0.586152	0.124	0.007	3.40036e-47	pbmc1
IFITM3	Mono	1.07163e-51	0.795178	0.142	0.011	3.59404e-47	pbmc1
CAST	Mono	1.08237e-51	0.669263	0.399	0.099	3.63005e-47	pbmc1
SKAP2	Mono	1.34356e-51	0.654926	0.196	0.024	4.50602e-47	pbmc1
ATP6V0B	Mono	1.50857e-51	0.619975	0.227	0.033	5.05946e-47	pbmc1
SLCO3A1	Mono	1.80142e-51	0.68308	0.165	0.016	6.04161e-47	pbmc1
THEMIS2	Mono	2.77962e-51	0.659232	0.155	0.014	9.32227e-47	pbmc1
ZFP36L1	Mono	5.67124e-51	0.817241	0.397	0.104	1.90202e-46	pbmc1
RPL31	Mono	9.58096e-51	-0.60588	0.933	0.902	3.21326e-46	pbmc1
LAMTOR4	Mono	1.17867e-50	0.750591	0.495	0.153	3.95303e-46	pbmc1
C4orf48	Mono	1.26463e-50	0.699209	0.247	0.042	4.24132e-46	pbmc1
GNAQ	Mono	1.38482e-50	0.732816	0.175	0.02	4.64441e-46	pbmc1
AHNAK	Mono	1.39744e-50	0.696555	0.451	0.125	4.68674e-46	pbmc1
PTP4A2	Mono	1.59238e-50	0.720352	0.436	0.12	5.34054e-46	pbmc1
FBXL5	Mono	2.38473e-50	0.699664	0.178	0.02	7.9979e-46	pbmc1
HSBP1	Mono	2.92748e-50	0.679978	0.216	0.032	9.81819e-46	pbmc1
ELOB	Mono	6.50344e-50	0.663751	0.675	0.261	2.18113e-45	pbmc1
WSB1	Mono	7.83625e-50	0.689107	0.247	0.042	2.62812e-45	pbmc1
ATP5F1E	Mono	2.50126e-49	0.586605	0.954	0.647	8.38873e-45	pbmc1
RHOG	Mono	7.16097e-49	0.65349	0.317	0.068	2.40165e-44	pbmc1
NAIP	Mono	8.11781e-49	0.581499	0.124	0.008	2.72255e-44	pbmc1
PGLS	Mono	8.55117e-49	0.645893	0.265	0.049	2.86789e-44	pbmc1
PABPC1	Mono	9.73788e-49	0.797977	0.706	0.314	3.26589e-44	pbmc1
IER3	Mono	9.95411e-49	0.683485	0.111	0.005	3.33841e-44	pbmc1
HLA-DMA	Mono	1.04116e-48	0.642983	0.188	0.024	3.49184e-44	pbmc1
RPL27A	Mono	2.89338e-48	-0.427427	0.961	0.971	9.7038e-44	pbmc1
TET2	Mono	3.05695e-48	0.598123	0.108	0.005	1.02524e-43	pbmc1
RPL14	Mono	4.59506e-48	-0.641889	0.866	0.869	1.54109e-43	pbmc1
RPS20	Mono	4.85908e-48	-0.540596	0.964	0.928	1.62964e-43	pbmc1
CCR2	Mono	1.6382e-47	0.564981	0.111	0.006	5.4942e-43	pbmc1
WARS	Mono	1.81067e-47	0.542128	0.121	0.008	6.07262e-43	pbmc1
GAS7	Mono	1.88074e-47	0.539135	0.131	0.01	6.30761e-43	pbmc1
RHOQ	Mono	3.98821e-47	0.572527	0.129	0.01	1.33756e-42	pbmc1
SCIMP	Mono	4.41326e-47	0.538145	0.108	0.005	1.48012e-42	pbmc1
FKBP15	Mono	5.56818e-47	0.573349	0.119	0.008	1.86746e-42	pbmc1
MOB1A	Mono	7.78908e-47	0.651232	0.193	0.027	2.6123e-42	pbmc1
HLA-DMB	Mono	1.44286e-46	0.702879	0.211	0.033	4.83905e-42	pbmc1
SNX10	Mono	1.48631e-46	0.570526	0.149	0.015	4.98478e-42	pbmc1
QKI	Mono	1.49356e-46	0.701958	0.152	0.015	5.00909e-42	pbmc1
RTN3	Mono	2.61922e-46	0.682559	0.124	0.009	8.78435e-42	pbmc1
JUNB	Mono	6.52653e-46	0.699191	0.247	0.046	2.18887e-41	pbmc1
BACH1	Mono	6.97155e-46	0.578138	0.126	0.01	2.33812e-41	pbmc1
RNF149	Mono	7.05409e-46	0.647514	0.201	0.03	2.3658e-41	pbmc1
RPL32	Mono	8.31088e-46	-0.538109	0.99	0.945	2.7873e-41	pbmc1
GRB2	Mono	9.0566e-46	0.634784	0.284	0.059	3.0374e-41	pbmc1
KIAA0930	Mono	1.28755e-45	0.649145	0.142	0.013	4.31818e-41	pbmc1
CHP1	Mono	1.31763e-45	0.565223	0.116	0.008	4.41908e-41	pbmc1
NUDT16	Mono	3.10585e-45	0.538124	0.131	0.011	1.04164e-40	pbmc1
SH3BP2	Mono	5.86085e-45	0.580986	0.16	0.018	1.96561e-40	pbmc1
RASSF4	Mono	6.5548e-45	0.495576	0.119	0.008	2.19835e-40	pbmc1
MAP3K1	Mono	1.38706e-44	0.689287	0.175	0.023	4.65191e-40	pbmc1
ATG3	Mono	1.7096e-44	0.653992	0.183	0.025	5.73365e-40	pbmc1
NUMB	Mono	2.40456e-44	0.646242	0.147	0.015	8.0644e-40	pbmc1
NAPRT	Mono	2.5869e-44	0.610882	0.113	0.008	8.67593e-40	pbmc1
NCOA4	Mono	2.93746e-44	0.667866	0.16	0.019	9.85164e-40	pbmc1
SH2B3	Mono	3.79712e-44	0.544581	0.113	0.008	1.27348e-39	pbmc1
LAMTOR1	Mono	3.99995e-44	0.663684	0.265	0.055	1.3415e-39	pbmc1
CAP1	Mono	6.74565e-44	0.61791	0.405	0.114	2.26236e-39	pbmc1
SCPEP1	Mono	1.17846e-43	0.546835	0.101	0.005	3.95232e-39	pbmc1
RPS4X	Mono	1.19775e-43	-0.565037	0.907	0.894	4.01702e-39	pbmc1
TRIM8	Mono	1.24346e-43	0.582827	0.219	0.037	4.17031e-39	pbmc1
ATP6AP2	Mono	1.8815e-43	0.636644	0.152	0.017	6.31019e-39	pbmc1
ITGAX	Mono	2.48676e-43	0.498037	0.126	0.011	8.3401e-39	pbmc1
CNPY3	Mono	2.87838e-43	0.64626	0.209	0.035	9.65351e-39	pbmc1
ATP6V0D1	Mono	3.68659e-43	0.521967	0.147	0.016	1.23641e-38	pbmc1
RPS15	Mono	6.54249e-43	-0.409924	0.964	0.968	2.19422e-38	pbmc1
DICER1	Mono	6.68154e-43	0.669683	0.183	0.027	2.24086e-38	pbmc1
VASP	Mono	7.17857e-43	0.605908	0.211	0.036	2.40755e-38	pbmc1
IL32	Mono	2.09503e-42	-1.99468	0.008	0.356	7.0263e-38	pbmc1
HIPK3	Mono	3.01859e-42	0.564129	0.121	0.01	1.01237e-37	pbmc1
PRKACA	Mono	5.65599e-42	0.543972	0.139	0.014	1.89691e-37	pbmc1
SNX27	Mono	9.56325e-42	0.541408	0.111	0.008	3.20732e-37	pbmc1
GNLY	Mono	2.18893e-41	-3.50623	0.031	0.372	7.34122e-37	pbmc1
SULF2	Mono	2.41228e-41	0.510587	0.108	0.008	8.09031e-37	pbmc1
IFNGR1	Mono	3.56984e-41	0.515084	0.108	0.008	1.19725e-36	pbmc1
CASP1	Mono	5.10335e-41	0.558816	0.134	0.014	1.71156e-36	pbmc1
POLE4	Mono	1.12637e-40	0.662366	0.247	0.052	3.77761e-36	pbmc1
PRKAR1A	Mono	1.46445e-40	0.663598	0.162	0.022	4.91146e-36	pbmc1
KCNK6	Mono	1.47999e-40	0.675061	0.152	0.019	4.96358e-36	pbmc1
RPL19	Mono	1.54755e-40	-0.445903	0.987	0.945	5.19017e-36	pbmc1
USP15	Mono	1.75841e-40	0.713837	0.296	0.072	5.89736e-36	pbmc1
OAZ2	Mono	2.12338e-40	0.565498	0.147	0.018	7.1214e-36	pbmc1
MGST2	Mono	3.0084e-40	0.459901	0.108	0.008	1.00896e-35	pbmc1
MYO1F	Mono	5.55758e-40	0.426747	0.42	0.123	1.8639e-35	pbmc1
LSP1	Mono	5.87839e-40	0.53516	0.523	0.182	1.9715e-35	pbmc1
IQGAP1	Mono	1.22472e-39	0.55846	0.309	0.077	4.10747e-35	pbmc1
GDI2	Mono	1.61741e-39	0.691991	0.235	0.048	5.42446e-35	pbmc1
C1orf162	Mono	2.29345e-39	0.600185	0.353	0.099	7.69177e-35	pbmc1
NINJ1	Mono	3.29465e-39	0.625363	0.126	0.013	1.10496e-34	pbmc1
AOAH	Mono	4.15655e-39	0.419999	0.103	0.007	1.39402e-34	pbmc1
NKG7	Mono	4.45957e-39	-2.68318	0.067	0.393	1.49565e-34	pbmc1
CAPNS1	Mono	4.50508e-39	0.560026	0.273	0.063	1.51091e-34	pbmc1
MAPKAPK3	Mono	5.99097e-39	0.569814	0.131	0.014	2.00925e-34	pbmc1
RPS19	Mono	7.199e-39	-0.406308	0.959	0.967	2.4144e-34	pbmc1
SLC25A6	Mono	7.7215e-39	0.625281	0.624	0.263	2.58964e-34	pbmc1
SEC11A	Mono	1.02496e-38	0.565333	0.271	0.063	3.43752e-34	pbmc1
RNH1	Mono	1.07461e-38	0.584633	0.209	0.039	3.60404e-34	pbmc1
TPI1	Mono	1.44931e-38	0.646882	0.33	0.09	4.86068e-34	pbmc1
ATP5MPL	Mono	1.73122e-38	0.661226	0.49	0.177	5.80617e-34	pbmc1
SEC14L1	Mono	1.98157e-38	0.513079	0.126	0.013	6.64579e-34	pbmc1
RPSA	Mono	2.79631e-38	-0.770397	0.67	0.74	9.37827e-34	pbmc1
GNAS	Mono	3.71469e-38	0.637778	0.317	0.085	1.24583e-33	pbmc1
RPL36	Mono	3.95805e-38	-0.507463	0.899	0.887	1.32745e-33	pbmc1
BID	Mono	6.99616e-38	0.586095	0.168	0.025	2.34637e-33	pbmc1
ACTR2	Mono	8.39969e-38	0.637834	0.448	0.153	2.81709e-33	pbmc1
ANKRD13D	Mono	9.31059e-38	0.661341	0.224	0.046	3.12259e-33	pbmc1
ARPC5	Mono	1.863e-37	0.623748	0.351	0.103	6.24813e-33	pbmc1
CSTB	Mono	2.1956e-37	0.700251	0.369	0.114	7.3636e-33	pbmc1
RNASET2	Mono	2.5647e-37	0.665403	0.26	0.061	8.6015e-33	pbmc1
NAAA	Mono	2.57232e-37	0.546194	0.139	0.017	8.62705e-33	pbmc1
SPG21	Mono	3.49595e-37	0.613611	0.129	0.014	1.17247e-32	pbmc1
NCKAP1L	Mono	3.79951e-37	0.609355	0.255	0.059	1.27428e-32	pbmc1
RPS23	Mono	3.80319e-37	-0.454784	0.961	0.943	1.27551e-32	pbmc1
TESC	Mono	5.16681e-37	0.531236	0.108	0.009	1.73284e-32	pbmc1
FLNA	Mono	5.85439e-37	0.510346	0.466	0.158	1.96344e-32	pbmc1
RAB5C	Mono	7.21215e-37	0.566159	0.183	0.031	2.41881e-32	pbmc1
EIF1	Mono	9.1264e-37	0.491393	0.936	0.686	3.06081e-32	pbmc1
DPYD	Mono	9.52944e-37	0.574094	0.134	0.016	3.19598e-32	pbmc1
PIK3AP1	Mono	1.16004e-36	0.455897	0.111	0.01	3.89055e-32	pbmc1
PTTG1IP	Mono	2.1468e-36	0.584165	0.157	0.023	7.19993e-32	pbmc1
METTL7A	Mono	4.94597e-36	0.456845	0.101	0.008	1.65878e-31	pbmc1
UNC93B1	Mono	5.28523e-36	0.531747	0.126	0.014	1.77256e-31	pbmc1
TMEM127	Mono	1.16544e-35	0.488526	0.106	0.009	3.90865e-31	pbmc1
EHBP1L1	Mono	1.36763e-35	0.469595	0.139	0.018	4.58677e-31	pbmc1
RAB11FIP1	Mono	1.5917e-35	0.539792	0.204	0.04	5.33825e-31	pbmc1
CARS2	Mono	2.12799e-35	0.526746	0.113	0.011	7.13687e-31	pbmc1
CD3D	Mono	2.33515e-35	-1.60644	0.01	0.316	7.83163e-31	pbmc1
CCNY	Mono	2.48707e-35	0.550384	0.142	0.019	8.34115e-31	pbmc1
NBPF14	Mono	3.60245e-35	0.644993	0.186	0.034	1.20819e-30	pbmc1
ENO1	Mono	3.9918e-35	0.60047	0.327	0.094	1.33877e-30	pbmc1
TMEM167A	Mono	4.57096e-35	0.619645	0.175	0.031	1.53301e-30	pbmc1
GNB2	Mono	8.8536e-35	0.590779	0.222	0.048	2.96932e-30	pbmc1
TMEM154	Mono	9.88314e-35	0.529781	0.119	0.013	3.31461e-30	pbmc1
VMP1	Mono	3.86157e-34	0.542338	0.116	0.013	1.29509e-29	pbmc1
CTSA	Mono	4.06365e-34	0.513081	0.121	0.014	1.36287e-29	pbmc1
ACAP2	Mono	4.59256e-34	0.594694	0.209	0.044	1.54025e-29	pbmc1
RPS28	Mono	5.16605e-34	-0.380089	0.982	0.951	1.73259e-29	pbmc1
ATP5F1B	Mono	6.33556e-34	0.549772	0.24	0.056	2.12482e-29	pbmc1
IL6R	Mono	1.50536e-33	0.602913	0.17	0.03	5.04867e-29	pbmc1
WASHC4	Mono	1.51258e-33	0.507629	0.137	0.019	5.07288e-29	pbmc1
BLOC1S1	Mono	2.5088e-33	0.526637	0.379	0.123	8.41401e-29	pbmc1
CYBA	Mono	2.63387e-33	0.433068	0.804	0.432	8.83349e-29	pbmc1
NFKBIA	Mono	2.63687e-33	0.568732	0.286	0.078	8.84353e-29	pbmc1
CLTA	Mono	3.07619e-33	0.594658	0.247	0.061	1.03169e-28	pbmc1
HEBP2	Mono	4.66909e-33	0.611294	0.237	0.057	1.56592e-28	pbmc1
GPX4	Mono	6.04423e-33	0.621751	0.397	0.138	2.02711e-28	pbmc1
ATP1B3	Mono	6.31565e-33	0.500908	0.124	0.015	2.11814e-28	pbmc1
SERP1	Mono	6.70164e-33	0.608339	0.487	0.191	2.2476e-28	pbmc1
RPL18	Mono	7.53997e-33	-0.441115	0.938	0.904	2.52875e-28	pbmc1
PRKCB	Mono	1.1204e-32	0.574514	0.307	0.088	3.7576e-28	pbmc1
STMP1	Mono	1.30337e-32	0.552701	0.209	0.046	4.37124e-28	pbmc1
SLC2A3	Mono	1.59965e-32	0.609774	0.139	0.021	5.36491e-28	pbmc1
LAT2	Mono	2.32967e-32	0.528412	0.119	0.014	7.81325e-28	pbmc1
ATOX1	Mono	2.40508e-32	0.559977	0.204	0.044	8.06617e-28	pbmc1
PDXK	Mono	2.87517e-32	0.422562	0.103	0.01	9.64273e-28	pbmc1
RPS6	Mono	3.0177e-32	-0.520722	0.943	0.883	1.01208e-27	pbmc1
PTPN6	Mono	4.8076e-32	0.543471	0.258	0.067	1.61237e-27	pbmc1
HADHA	Mono	8.6989e-32	0.505661	0.196	0.041	2.91744e-27	pbmc1
RAB10	Mono	1.1865e-31	0.468915	0.131	0.019	3.97927e-27	pbmc1
LAMTOR2	Mono	1.30214e-31	0.463439	0.253	0.064	4.36711e-27	pbmc1
MT2A	Mono	1.45277e-31	0.628426	0.235	0.058	4.8723e-27	pbmc1
PICALM	Mono	1.51884e-31	0.449402	0.103	0.011	5.0939e-27	pbmc1
RPS14	Mono	1.92689e-31	-0.337646	0.992	0.98	6.4624e-27	pbmc1
YWHAE	Mono	2.15445e-31	0.556027	0.209	0.047	7.22559e-27	pbmc1
RBPJ	Mono	2.96568e-31	0.554867	0.188	0.039	9.94629e-27	pbmc1
CRTAP	Mono	3.40965e-31	0.55138	0.126	0.018	1.14353e-26	pbmc1
DDX21	Mono	3.60524e-31	0.550602	0.314	0.095	1.20913e-26	pbmc1
SYNGR2	Mono	4.81601e-31	0.553407	0.17	0.033	1.61519e-26	pbmc1
RPS10	Mono	1.13813e-30	-0.487584	0.861	0.858	3.81705e-26	pbmc1
TACC1	Mono	1.17643e-30	0.433456	0.191	0.04	3.94553e-26	pbmc1
RPS26	Mono	1.34135e-30	-0.472774	0.897	0.863	4.49861e-26	pbmc1
RPS16	Mono	1.41372e-30	-0.426247	0.972	0.918	4.74134e-26	pbmc1
HM13	Mono	1.70556e-30	0.484852	0.168	0.032	5.72009e-26	pbmc1
PGK1	Mono	1.90215e-30	0.479271	0.204	0.046	6.37943e-26	pbmc1
RPL35	Mono	6.57968e-30	-0.455237	0.894	0.877	2.20669e-25	pbmc1
FAM110A	Mono	7.0904e-30	0.415809	0.111	0.014	2.37798e-25	pbmc1
ARPC2	Mono	7.6577e-30	0.423131	0.649	0.297	2.56824e-25	pbmc1
COX8A	Mono	7.96679e-30	0.403347	0.503	0.193	2.6719e-25	pbmc1
WASF2	Mono	8.98171e-30	0.536844	0.379	0.133	3.01228e-25	pbmc1
TPM3	Mono	1.26e-29	0.442587	0.461	0.173	4.22578e-25	pbmc1
YWHAB	Mono	1.44307e-29	0.471112	0.562	0.238	4.83977e-25	pbmc1
RPS17	Mono	1.75115e-29	-0.552599	0.791	0.798	5.87301e-25	pbmc1
TMSB10	Mono	1.81074e-29	0.262424	0.992	0.973	6.07286e-25	pbmc1
SGK3	Mono	2.6607e-29	0.483119	0.108	0.013	8.92346e-25	pbmc1
MTPN	Mono	3.36717e-29	0.517599	0.33	0.108	1.12928e-24	pbmc1
MGAT1	Mono	3.96694e-29	0.43244	0.173	0.035	1.33043e-24	pbmc1
UBE2R2	Mono	6.58628e-29	0.534517	0.178	0.038	2.20891e-24	pbmc1
ATP6V1F	Mono	8.50312e-29	0.519708	0.332	0.109	2.85178e-24	pbmc1
RPL11	Mono	9.93996e-29	-0.398027	0.985	0.926	3.33366e-24	pbmc1
TUBA1A	Mono	9.96232e-29	0.53783	0.149	0.027	3.34116e-24	pbmc1
OSBPL11	Mono	1.4154e-28	0.464265	0.101	0.012	4.74697e-24	pbmc1
C20orf27	Mono	1.86747e-28	0.433907	0.111	0.015	6.26311e-24	pbmc1
SH3BGRL3	Mono	2.2208e-28	0.454084	0.742	0.405	7.44811e-24	pbmc1
PTEN	Mono	2.34632e-28	0.457712	0.137	0.023	7.86908e-24	pbmc1
PIAS1	Mono	3.08528e-28	0.534776	0.165	0.034	1.03474e-23	pbmc1
TMEM205	Mono	3.42696e-28	0.481862	0.116	0.016	1.14933e-23	pbmc1
HDLBP	Mono	4.71547e-28	0.443415	0.116	0.016	1.58148e-23	pbmc1
IL7R	Mono	5.7587e-28	-1.47873	0.021	0.277	1.93135e-23	pbmc1
CD7	Mono	6.19218e-28	-1.66432	0.008	0.258	2.07673e-23	pbmc1
SSR1	Mono	8.0941e-28	0.512237	0.191	0.044	2.7146e-23	pbmc1
MBD2	Mono	1.15741e-27	0.457002	0.116	0.017	3.88171e-23	pbmc1
PLCB2	Mono	1.25253e-27	0.44201	0.106	0.014	4.20075e-23	pbmc1
MYADM	Mono	1.33097e-27	0.449855	0.103	0.013	4.46382e-23	pbmc1
MYL6	Mono	1.42489e-27	0.490687	0.745	0.431	4.77881e-23	pbmc1
PGAM1	Mono	1.67966e-27	0.482118	0.155	0.03	5.63325e-23	pbmc1
RNF13	Mono	1.7492e-27	0.452544	0.121	0.019	5.86646e-23	pbmc1
GSTO1	Mono	1.795e-27	0.513987	0.242	0.067	6.02007e-23	pbmc1
ITGAM	Mono	1.8119e-27	0.379101	0.119	0.018	6.07674e-23	pbmc1
STX10	Mono	2.04384e-27	0.44204	0.126	0.02	6.85462e-23	pbmc1
MAP3K11	Mono	2.82842e-27	0.462738	0.124	0.02	9.48595e-23	pbmc1
RPL10A	Mono	3.15227e-27	-0.498413	0.843	0.822	1.05721e-22	pbmc1
STX7	Mono	6.97334e-27	0.44852	0.149	0.029	2.33872e-22	pbmc1
CCL5	Mono	7.62673e-27	-2.04569	0.031	0.278	2.55785e-22	pbmc1
HOOK3	Mono	8.96629e-27	0.43322	0.173	0.038	3.00711e-22	pbmc1
RGS19	Mono	1.02706e-26	0.401033	0.149	0.029	3.44456e-22	pbmc1
EIF4E2	Mono	1.08756e-26	0.468579	0.121	0.019	3.64747e-22	pbmc1
RPL29	Mono	1.73499e-26	-0.412982	0.907	0.883	5.81881e-22	pbmc1
GRK2	Mono	1.80272e-26	0.517362	0.196	0.048	6.04596e-22	pbmc1
OS9	Mono	2.38879e-26	0.428935	0.137	0.025	8.01153e-22	pbmc1
SQOR	Mono	2.93204e-26	0.417121	0.101	0.013	9.83349e-22	pbmc1
TMBIM6	Mono	3.23734e-26	0.487456	0.268	0.082	1.08574e-21	pbmc1
RPS21	Mono	3.26702e-26	-0.518327	0.802	0.788	1.09569e-21	pbmc1
BNIP2	Mono	3.93633e-26	0.435015	0.121	0.02	1.32017e-21	pbmc1
ENY2	Mono	4.02411e-26	0.486277	0.281	0.088	1.34961e-21	pbmc1
RPL28	Mono	4.06212e-26	-0.285329	0.987	0.96	1.36235e-21	pbmc1
RPL18A	Mono	4.14411e-26	-0.377749	0.974	0.909	1.38985e-21	pbmc1
KLF6	Mono	4.63095e-26	0.509238	0.317	0.108	1.55313e-21	pbmc1
HCLS1	Mono	6.62337e-26	0.432517	0.304	0.1	2.22134e-21	pbmc1
STAT2	Mono	9.47016e-26	0.503863	0.106	0.015	3.1761e-21	pbmc1
TRIM38	Mono	1.75359e-25	0.501644	0.227	0.064	5.88119e-21	pbmc1
WDFY2	Mono	1.99e-25	0.415207	0.116	0.019	6.67407e-21	pbmc1
CHCHD10	Mono	1.99333e-25	0.501752	0.348	0.127	6.68523e-21	pbmc1
NAA38	Mono	2.5617e-25	0.429327	0.289	0.093	8.59142e-21	pbmc1
TBC1D1	Mono	2.87511e-25	0.386103	0.101	0.014	9.64256e-21	pbmc1
PSMB3	Mono	3.24562e-25	0.470452	0.255	0.077	1.08852e-20	pbmc1
GNB1	Mono	3.59052e-25	0.496138	0.165	0.037	1.20419e-20	pbmc1
CLTC	Mono	4.44225e-25	0.450797	0.137	0.026	1.48984e-20	pbmc1
USP3	Mono	6.06115e-25	0.512786	0.152	0.032	2.03279e-20	pbmc1
ITM2B	Mono	7.00438e-25	0.49236	0.479	0.21	2.34913e-20	pbmc1
SLC25A5	Mono	7.43303e-25	0.431058	0.214	0.058	2.49289e-20	pbmc1
CALM1	Mono	7.54099e-25	-0.867506	0.469	0.61	2.5291e-20	pbmc1
CHMP4B	Mono	1.20592e-24	0.485261	0.165	0.038	4.04443e-20	pbmc1
CAT	Mono	1.4372e-24	0.489201	0.101	0.014	4.82008e-20	pbmc1
CLIC1	Mono	1.46944e-24	0.417166	0.448	0.186	4.92822e-20	pbmc1
CAPN2	Mono	1.6406e-24	0.470605	0.131	0.025	5.50225e-20	pbmc1
YBX1	Mono	1.84953e-24	0.534724	0.544	0.26	6.20296e-20	pbmc1
MTDH	Mono	3.02633e-24	0.410368	0.433	0.176	1.01497e-19	pbmc1
RPL9	Mono	3.19398e-24	-0.414376	0.954	0.883	1.0712e-19	pbmc1
XAF1	Mono	3.30162e-24	0.455228	0.149	0.032	1.1073e-19	pbmc1
MSN	Mono	3.72795e-24	0.33983	0.374	0.139	1.25028e-19	pbmc1
GNG5	Mono	4.07564e-24	0.416156	0.335	0.12	1.36689e-19	pbmc1
DIAPH2	Mono	6.03331e-24	0.484431	0.111	0.018	2.02345e-19	pbmc1
MEF2A	Mono	1.02051e-23	0.43695	0.108	0.018	3.42258e-19	pbmc1
COX5B	Mono	1.18223e-23	0.434079	0.492	0.221	3.96498e-19	pbmc1
KLRB1	Mono	1.31587e-23	-1.80381	0.013	0.232	4.41318e-19	pbmc1
RPL34	Mono	1.34637e-23	-0.356527	0.995	0.935	4.51547e-19	pbmc1
C12orf57	Mono	1.39781e-23	-1.2691	0.041	0.268	4.68797e-19	pbmc1
NIN	Mono	1.46364e-23	0.399535	0.129	0.025	4.90876e-19	pbmc1
HIF1A	Mono	1.56727e-23	0.440606	0.101	0.015	5.2563e-19	pbmc1
EEF1B2	Mono	1.71506e-23	-0.684707	0.577	0.655	5.75196e-19	pbmc1
RAB5IF	Mono	1.8736e-23	0.45251	0.16	0.037	6.28368e-19	pbmc1
DHRS4L2	Mono	2.27093e-23	0.389359	0.106	0.017	7.61624e-19	pbmc1
ANXA1	Mono	2.32538e-23	0.426476	0.242	0.075	7.79885e-19	pbmc1
TRBC2	Mono	2.73625e-23	-1.38648	0.01	0.225	9.17685e-19	pbmc1
TNFRSF1A	Mono	3.53442e-23	0.424534	0.108	0.018	1.18537e-18	pbmc1
SAT2	Mono	3.79497e-23	0.493871	0.152	0.035	1.27276e-18	pbmc1
EIF3A	Mono	3.95946e-23	0.414298	0.294	0.101	1.32792e-18	pbmc1
REEP5	Mono	4.74821e-23	0.427962	0.162	0.038	1.59245e-18	pbmc1
TRBC1	Mono	5.12497e-23	-1.49827	0.013	0.226	1.71881e-18	pbmc1
EVI2A	Mono	7.06006e-23	0.492655	0.178	0.046	2.3678e-18	pbmc1
CCNI	Mono	1.1809e-22	0.485193	0.446	0.196	3.96052e-18	pbmc1
REL	Mono	1.21967e-22	0.415896	0.278	0.094	4.09052e-18	pbmc1
GLRX	Mono	1.45723e-22	0.437217	0.304	0.109	4.88725e-18	pbmc1
ATP5ME	Mono	1.47999e-22	0.369438	0.474	0.202	4.9636e-18	pbmc1
CUX1	Mono	1.91381e-22	0.485346	0.147	0.033	6.41855e-18	pbmc1
TGOLN2	Mono	2.29397e-22	0.44129	0.263	0.088	7.6935e-18	pbmc1
RPL37	Mono	2.42325e-22	-0.356783	0.946	0.909	8.12711e-18	pbmc1
HOTAIRM1	Mono	3.13347e-22	0.393879	0.119	0.022	1.0509e-17	pbmc1
PARVG	Mono	3.26499e-22	0.380622	0.111	0.02	1.09501e-17	pbmc1
SERF2	Mono	3.86911e-22	0.311823	0.892	0.654	1.29762e-17	pbmc1
TIMM8B	Mono	4.00807e-22	0.384356	0.237	0.074	1.34423e-17	pbmc1
SSH2	Mono	4.24355e-22	0.390971	0.149	0.034	1.4232e-17	pbmc1
BNIP3L	Mono	4.28357e-22	0.442347	0.108	0.019	1.43662e-17	pbmc1
UQCRC1	Mono	4.44237e-22	0.411832	0.116	0.022	1.48988e-17	pbmc1
MIS18BP1	Mono	4.54563e-22	0.414415	0.144	0.033	1.52451e-17	pbmc1
FAM120A	Mono	6.81005e-22	0.436163	0.131	0.027	2.28395e-17	pbmc1
CTBP2	Mono	8.33475e-22	0.280953	0.124	0.024	2.79531e-17	pbmc1
DNAJA1	Mono	8.89661e-22	0.4204	0.155	0.037	2.98375e-17	pbmc1
GLIPR2	Mono	1.13522e-21	0.320277	0.149	0.035	3.8073e-17	pbmc1
VDAC1	Mono	1.14433e-21	0.352667	0.124	0.025	3.83785e-17	pbmc1
HNRNPK	Mono	1.42201e-21	0.426167	0.289	0.103	4.76912e-17	pbmc1
RAB27A	Mono	1.42733e-21	0.492676	0.126	0.026	4.78697e-17	pbmc1
FERMT3	Mono	1.45922e-21	0.394368	0.121	0.024	4.89392e-17	pbmc1
UBE2D3	Mono	1.48432e-21	0.409492	0.237	0.076	4.97812e-17	pbmc1
H3F3B	Mono	2.17201e-21	0.327027	0.58	0.269	7.28448e-17	pbmc1
TMBIM4	Mono	3.44941e-21	0.582255	0.211	0.066	1.15686e-16	pbmc1
RPS7	Mono	3.84634e-21	-0.364984	0.897	0.862	1.28999e-16	pbmc1
SELL	Mono	4.17426e-21	0.471942	0.278	0.1	1.39996e-16	pbmc1
BAZ2B	Mono	4.86198e-21	0.381786	0.144	0.034	1.63061e-16	pbmc1
RAB7A	Mono	4.90384e-21	0.38147	0.157	0.039	1.64465e-16	pbmc1
DDX3X	Mono	5.16428e-21	0.377305	0.196	0.057	1.732e-16	pbmc1
ARPC4	Mono	5.73025e-21	0.306063	0.193	0.055	1.92181e-16	pbmc1
SHKBP1	Mono	5.80814e-21	0.300069	0.111	0.021	1.94794e-16	pbmc1
UQCRQ	Mono	6.02283e-21	0.325777	0.356	0.139	2.01994e-16	pbmc1
C6orf62	Mono	6.19162e-21	0.438645	0.149	0.036	2.07655e-16	pbmc1
RPS6KA1	Mono	6.8572e-21	0.345946	0.116	0.023	2.29977e-16	pbmc1
JUND	Mono	7.07175e-21	0.383221	0.16	0.041	2.37172e-16	pbmc1
EIF4A1	Mono	7.15881e-21	0.421865	0.168	0.044	2.40092e-16	pbmc1
MYO9B	Mono	8.21912e-21	0.41114	0.131	0.029	2.75653e-16	pbmc1
RPS3A	Mono	8.78051e-21	-0.392814	0.951	0.878	2.94481e-16	pbmc1
IFI27L2	Mono	1.26617e-20	0.385055	0.204	0.061	4.24649e-16	pbmc1
CACUL1	Mono	1.2773e-20	0.382511	0.124	0.026	4.28379e-16	pbmc1
MED13L	Mono	1.30711e-20	0.351805	0.106	0.019	4.38378e-16	pbmc1
ATP5F1A	Mono	1.67455e-20	0.411742	0.216	0.068	5.6161e-16	pbmc1
ASAP1	Mono	1.71439e-20	0.471741	0.108	0.021	5.74974e-16	pbmc1
MYO1G	Mono	1.94757e-20	0.297332	0.235	0.076	6.53174e-16	pbmc1
TAOK1	Mono	1.992e-20	0.441071	0.119	0.024	6.68076e-16	pbmc1
EIF3L	Mono	2.24497e-20	0.412936	0.296	0.11	7.52917e-16	pbmc1
TRAC	Mono	2.57335e-20	-1.24601	0.01	0.202	8.63051e-16	pbmc1
EP300	Mono	2.85024e-20	0.342995	0.124	0.026	9.55913e-16	pbmc1
CCDC69	Mono	2.95363e-20	0.47776	0.191	0.056	9.90588e-16	pbmc1
VCL	Mono	3.77112e-20	0.418127	0.116	0.024	1.26476e-15	pbmc1
VAMP8	Mono	3.84729e-20	0.37706	0.436	0.194	1.2903e-15	pbmc1
PPP1CC	Mono	4.51942e-20	0.431513	0.124	0.027	1.51572e-15	pbmc1
CTSW	Mono	4.6501e-20	-1.53426	0.01	0.2	1.55955e-15	pbmc1
SPEN	Mono	5.46267e-20	0.388149	0.121	0.026	1.83207e-15	pbmc1
SCAF11	Mono	5.63083e-20	0.260376	0.343	0.132	1.88847e-15	pbmc1
ARID1A	Mono	6.19492e-20	0.355615	0.193	0.057	2.07765e-15	pbmc1
EIF4EBP2	Mono	6.27148e-20	0.335916	0.137	0.032	2.10333e-15	pbmc1
SLIRP	Mono	6.28322e-20	0.369722	0.204	0.063	2.10727e-15	pbmc1
DCAF7	Mono	7.61096e-20	0.37327	0.16	0.042	2.55257e-15	pbmc1
UBC	Mono	9.12566e-20	0.420313	0.459	0.214	3.06056e-15	pbmc1
SNX3	Mono	1.00743e-19	0.452822	0.193	0.059	3.37871e-15	pbmc1
CLIP1	Mono	1.80525e-19	0.427153	0.147	0.037	6.05446e-15	pbmc1
RBM3	Mono	1.95478e-19	0.348721	0.291	0.109	6.55595e-15	pbmc1
TLN1	Mono	2.00797e-19	0.260968	0.379	0.157	6.73434e-15	pbmc1
NDUFS7	Mono	2.41178e-19	0.26165	0.193	0.058	8.08863e-15	pbmc1
DYNLT1	Mono	2.76303e-19	0.35723	0.162	0.044	9.26666e-15	pbmc1
SLC25A3	Mono	4.86481e-19	0.452897	0.237	0.083	1.63156e-14	pbmc1
OGFR	Mono	5.78799e-19	0.353527	0.137	0.033	1.94118e-14	pbmc1
DOK2	Mono	6.38406e-19	0.271029	0.201	0.062	2.14109e-14	pbmc1
PRKAG2	Mono	6.52172e-19	0.307666	0.108	0.022	2.18725e-14	pbmc1
ADPGK	Mono	6.82116e-19	0.372814	0.116	0.025	2.28768e-14	pbmc1
GZMA	Mono	9.77718e-19	-1.66515	0.005	0.18	3.27907e-14	pbmc1
VMA21	Mono	1.25483e-18	0.355843	0.108	0.022	4.20846e-14	pbmc1
COX5A	Mono	1.48987e-18	0.305847	0.271	0.1	4.99672e-14	pbmc1
VPS35	Mono	1.5144e-18	0.394757	0.152	0.041	5.07899e-14	pbmc1
CDC42EP3	Mono	1.74679e-18	0.431796	0.155	0.043	5.85839e-14	pbmc1
CELF1	Mono	1.82829e-18	0.376725	0.211	0.07	6.13172e-14	pbmc1
CSDE1	Mono	1.86935e-18	0.346706	0.242	0.085	6.26942e-14	pbmc1
ACAP1	Mono	2.00504e-18	-1.12835	0.07	0.261	6.72451e-14	pbmc1
RIOK3	Mono	2.51171e-18	0.323942	0.103	0.021	8.42377e-14	pbmc1
KLRD1	Mono	2.56026e-18	-1.64644	0	0.169	8.58658e-14	pbmc1
TCF7	Mono	3.03121e-18	-1.10227	0.026	0.206	1.01661e-13	pbmc1
FAM133B	Mono	3.16031e-18	0.263574	0.255	0.092	1.0599e-13	pbmc1
IRF2BP2	Mono	3.26378e-18	0.408193	0.134	0.034	1.09461e-13	pbmc1
IER2	Mono	3.36658e-18	0.381369	0.175	0.052	1.12908e-13	pbmc1
WAS	Mono	3.96604e-18	0.372045	0.175	0.053	1.33013e-13	pbmc1
NORAD	Mono	4.14675e-18	0.461173	0.121	0.029	1.39074e-13	pbmc1
HERPUD1	Mono	4.59839e-18	0.394296	0.108	0.023	1.54221e-13	pbmc1
ZNF207	Mono	6.4326e-18	0.358655	0.219	0.075	2.15736e-13	pbmc1
XRN2	Mono	7.84337e-18	0.357861	0.191	0.06	2.63051e-13	pbmc1
KMT2C	Mono	8.36153e-18	0.412524	0.173	0.052	2.80429e-13	pbmc1
LIMS1	Mono	8.84263e-18	0.396693	0.124	0.03	2.96564e-13	pbmc1
STK17B	Mono	1.06696e-17	0.452552	0.224	0.079	3.57837e-13	pbmc1
SRP72	Mono	1.33147e-17	0.351682	0.186	0.059	4.46547e-13	pbmc1
PSMA7	Mono	1.38992e-17	0.314383	0.42	0.19	4.66152e-13	pbmc1
TAOK3	Mono	1.41322e-17	0.274801	0.255	0.094	4.73964e-13	pbmc1
COX7B	Mono	2.07976e-17	0.358314	0.353	0.153	6.9751e-13	pbmc1
PAFAH1B2	Mono	2.30309e-17	0.399198	0.139	0.037	7.72409e-13	pbmc1
GTF2I	Mono	2.77807e-17	0.321949	0.235	0.085	9.31709e-13	pbmc1
TUBA1B	Mono	3.13364e-17	0.314403	0.209	0.071	1.05096e-12	pbmc1
HIGD2A	Mono	3.18883e-17	0.381729	0.479	0.234	1.06947e-12	pbmc1
IRF1	Mono	3.89519e-17	0.279555	0.317	0.131	1.30637e-12	pbmc1
KHDRBS1	Mono	4.9162e-17	0.397367	0.206	0.071	1.6488e-12	pbmc1
PSMA4	Mono	5.68053e-17	0.321132	0.18	0.057	1.90514e-12	pbmc1
SUPT4H1	Mono	6.86891e-17	0.291651	0.173	0.053	2.3037e-12	pbmc1
CD3E	Mono	7.2201e-17	-1.09495	0.013	0.176	2.42148e-12	pbmc1
GZMM	Mono	7.76711e-17	-1.32308	0.008	0.168	2.60493e-12	pbmc1
NUDT3	Mono	7.78242e-17	0.309589	0.157	0.046	2.61007e-12	pbmc1
FOXN3	Mono	1.07982e-16	0.326178	0.168	0.052	3.6215e-12	pbmc1
FMNL1	Mono	1.11477e-16	0.258021	0.289	0.115	3.7387e-12	pbmc1
RIN3	Mono	1.13917e-16	0.305639	0.126	0.032	3.82055e-12	pbmc1
EIF4G2	Mono	1.39545e-16	0.298953	0.273	0.108	4.68006e-12	pbmc1
CD3G	Mono	1.49149e-16	-1.04583	0.01	0.169	5.00216e-12	pbmc1
MT-ND4L	Mono	1.60687e-16	0.336502	0.559	0.29	5.38911e-12	pbmc1
JMJD1C	Mono	1.79949e-16	0.400592	0.139	0.039	6.03514e-12	pbmc1
MAP3K2	Mono	2.322e-16	0.29129	0.137	0.037	7.78752e-12	pbmc1
CDC42	Mono	2.47351e-16	0.359742	0.366	0.167	8.29565e-12	pbmc1
KIAA0319L	Mono	2.74701e-16	0.396504	0.108	0.025	9.21291e-12	pbmc1
IFITM1	Mono	2.90573e-16	-1.19187	0.01	0.167	9.74525e-12	pbmc1
NUP62	Mono	2.94391e-16	0.289334	0.108	0.025	9.8733e-12	pbmc1
AAK1	Mono	2.97899e-16	-1.03137	0.149	0.32	9.99093e-12	pbmc1
CASP4	Mono	3.08983e-16	0.277299	0.18	0.058	1.03627e-11	pbmc1
RPS8	Mono	3.45085e-16	-0.317414	0.977	0.889	1.15735e-11	pbmc1
PLD3	Mono	3.50342e-16	0.329214	0.106	0.024	1.17498e-11	pbmc1
ZBTB7A	Mono	3.6393e-16	0.276732	0.211	0.075	1.22055e-11	pbmc1
AP2M1	Mono	3.66885e-16	0.35552	0.147	0.043	1.23046e-11	pbmc1
OXA1L	Mono	4.13131e-16	0.403818	0.137	0.038	1.38556e-11	pbmc1
PTBP3	Mono	4.49259e-16	0.314295	0.101	0.022	1.50673e-11	pbmc1
ATP5MC2	Mono	5.17289e-16	0.322222	0.606	0.333	1.73488e-11	pbmc1
PLEC	Mono	6.8633e-16	0.341914	0.152	0.046	2.30181e-11	pbmc1
VPS13C	Mono	6.98474e-16	0.283195	0.157	0.048	2.34254e-11	pbmc1
TXNDC17	Mono	7.35108e-16	0.330683	0.155	0.047	2.4654e-11	pbmc1
GLTP	Mono	7.56094e-16	0.360844	0.101	0.023	2.53579e-11	pbmc1
SQSTM1	Mono	8.02999e-16	0.33556	0.165	0.052	2.6931e-11	pbmc1
ARF3	Mono	9.76157e-16	0.277701	0.106	0.025	3.27384e-11	pbmc1
RNF181	Mono	9.7798e-16	0.270215	0.173	0.056	3.27995e-11	pbmc1
NDUFA13	Mono	1.26353e-15	0.307294	0.397	0.188	4.23762e-11	pbmc1
RPL35A	Mono	1.27579e-15	-0.289331	0.964	0.888	4.27875e-11	pbmc1
KIF5B	Mono	1.36167e-15	0.324002	0.155	0.047	4.56677e-11	pbmc1
YME1L1	Mono	1.50212e-15	0.38108	0.134	0.038	5.03782e-11	pbmc1
ROCK1	Mono	2.42918e-15	0.272399	0.281	0.116	8.147e-11	pbmc1
NAP1L1	Mono	2.52187e-15	0.449488	0.601	0.357	8.45786e-11	pbmc1
ARL6IP4	Mono	2.67946e-15	0.263316	0.412	0.194	8.98638e-11	pbmc1
DOCK8	Mono	3.02025e-15	0.417787	0.139	0.041	1.01293e-10	pbmc1
TMEM219	Mono	3.18817e-15	0.359961	0.178	0.06	1.06925e-10	pbmc1
RPL27	Mono	3.56211e-15	-0.317564	0.92	0.859	1.19466e-10	pbmc1
ATP2B1	Mono	4.07569e-15	0.373252	0.165	0.054	1.3669e-10	pbmc1
RPL5	Mono	4.07823e-15	-0.42048	0.796	0.76	1.36776e-10	pbmc1
CST7	Mono	5.11109e-15	-1.46534	0.021	0.171	1.71416e-10	pbmc1
CD2	Mono	5.13943e-15	-1.02976	0.01	0.156	1.72366e-10	pbmc1
NOSIP	Mono	5.19581e-15	-0.983393	0.072	0.238	1.74257e-10	pbmc1
ARHGAP26	Mono	5.22973e-15	0.276485	0.116	0.03	1.75395e-10	pbmc1
ATF4	Mono	5.22981e-15	0.388389	0.137	0.041	1.75397e-10	pbmc1
RPN2	Mono	5.50232e-15	0.375026	0.111	0.028	1.84537e-10	pbmc1
B2M	Mono	6.05779e-15	-0.314598	0.985	0.99	2.03166e-10	pbmc1
IL10RA	Mono	6.08546e-15	0.34217	0.175	0.059	2.04094e-10	pbmc1
SSR3	Mono	9.75797e-15	0.31715	0.152	0.048	3.27263e-10	pbmc1
CSK	Mono	1.07697e-14	0.37856	0.178	0.062	3.61193e-10	pbmc1
NR3C1	Mono	1.18037e-14	0.310076	0.142	0.043	3.95871e-10	pbmc1
HSD17B11	Mono	1.18731e-14	0.402996	0.113	0.03	3.982e-10	pbmc1
ETS1	Mono	1.23648e-14	-1.05556	0.013	0.156	4.14692e-10	pbmc1
RPL24	Mono	1.30907e-14	-0.342223	0.894	0.824	4.39036e-10	pbmc1
NIPBL	Mono	1.34686e-14	0.250654	0.204	0.075	4.51709e-10	pbmc1
CSNK2B	Mono	1.70501e-14	0.349205	0.183	0.065	5.71826e-10	pbmc1
TAGLN2	Mono	1.88154e-14	0.362491	0.263	0.11	6.31032e-10	pbmc1
PHIP	Mono	2.42233e-14	0.272011	0.216	0.082	8.12402e-10	pbmc1
IKZF3	Mono	3.39679e-14	-1.13263	0.015	0.156	1.13922e-09	pbmc1
RB1CC1	Mono	3.76399e-14	0.303943	0.126	0.037	1.26237e-09	pbmc1
ARL4C	Mono	4.35802e-14	-1.20361	0.041	0.189	1.46159e-09	pbmc1
MBNL1	Mono	4.82983e-14	0.327839	0.265	0.113	1.61983e-09	pbmc1
PRKAR2A	Mono	5.43287e-14	0.26242	0.116	0.032	1.82207e-09	pbmc1
SF3B5	Mono	5.46476e-14	0.31064	0.276	0.119	1.83277e-09	pbmc1
DBNL	Mono	5.94098e-14	0.267154	0.129	0.038	1.99249e-09	pbmc1
PAK2	Mono	6.15574e-14	0.266604	0.222	0.087	2.06451e-09	pbmc1
NARS	Mono	8.43266e-14	0.276644	0.106	0.028	2.82814e-09	pbmc1
UBR4	Mono	8.68397e-14	0.324087	0.108	0.029	2.91243e-09	pbmc1
ACTG1	Mono	8.99649e-14	0.274894	0.629	0.369	3.01724e-09	pbmc1
CD164	Mono	1.16068e-13	0.296695	0.137	0.043	3.8927e-09	pbmc1
ZFAS1	Mono	1.20301e-13	0.324843	0.546	0.3	4.03465e-09	pbmc1
COX6B1	Mono	1.5406e-13	0.273421	0.559	0.31	5.16687e-09	pbmc1
PRF1	Mono	1.6734e-13	-1.3592	0.003	0.13	5.61226e-09	pbmc1
ARL6IP5	Mono	2.06862e-13	0.29389	0.255	0.108	6.93775e-09	pbmc1
GZMB	Mono	2.29647e-13	-1.43904	0.013	0.145	7.70191e-09	pbmc1
TAX1BP1	Mono	2.51611e-13	0.276455	0.219	0.088	8.43852e-09	pbmc1
ARF5	Mono	2.82729e-13	0.316933	0.134	0.042	9.48218e-09	pbmc1
ISG20	Mono	3.07256e-13	-0.933433	0.028	0.169	1.03048e-08	pbmc1
BOD1L1	Mono	3.62662e-13	0.301677	0.224	0.092	1.2163e-08	pbmc1
CPNE3	Mono	3.69739e-13	0.379636	0.121	0.036	1.24003e-08	pbmc1
AES	Mono	4.44735e-13	-1.00878	0.113	0.26	1.49155e-08	pbmc1
BAZ1A	Mono	5.60542e-13	0.306189	0.178	0.066	1.87994e-08	pbmc1
ITSN2	Mono	6.8642e-13	0.266933	0.17	0.062	2.30212e-08	pbmc1
SYNE2	Mono	6.99442e-13	-1.11196	0.01	0.136	2.34579e-08	pbmc1
LCK	Mono	9.94714e-13	-0.923122	0.003	0.122	3.33607e-08	pbmc1
ATP5MG	Mono	1.02652e-12	0.277934	0.753	0.5	3.44273e-08	pbmc1
DCP2	Mono	1.32141e-12	0.381215	0.119	0.036	4.43173e-08	pbmc1
CCL4	Mono	2.14661e-12	-1.45689	0.005	0.123	7.1993e-08	pbmc1
RPL38	Mono	2.18102e-12	-0.355803	0.82	0.775	7.31472e-08	pbmc1
H2AFJ	Mono	2.37056e-12	0.266445	0.106	0.03	7.95039e-08	pbmc1
SH3KBP1	Mono	2.49281e-12	0.268079	0.196	0.078	8.36039e-08	pbmc1
SUMO3	Mono	2.52849e-12	0.298697	0.124	0.039	8.48005e-08	pbmc1
SELENOF	Mono	2.68495e-12	0.338666	0.106	0.031	9.0048e-08	pbmc1
TRIM44	Mono	2.73981e-12	0.271297	0.188	0.074	9.18878e-08	pbmc1
DUSP23	Mono	2.75181e-12	0.288858	0.111	0.033	9.22902e-08	pbmc1
LDHA	Mono	2.75832e-12	0.357098	0.129	0.042	9.25084e-08	pbmc1
CNBP	Mono	2.82365e-12	0.30544	0.216	0.09	9.46996e-08	pbmc1
EIF4H	Mono	3.02975e-12	0.250716	0.129	0.042	1.01612e-07	pbmc1
MAP4K4	Mono	3.32168e-12	0.313739	0.108	0.032	1.11403e-07	pbmc1
WAC-AS1	Mono	3.41019e-12	0.265964	0.111	0.033	1.14371e-07	pbmc1
PBRM1	Mono	3.81469e-12	0.275881	0.121	0.038	1.27937e-07	pbmc1
EIF3E	Mono	4.47632e-12	0.370456	0.332	0.167	1.50127e-07	pbmc1
RSL1D1	Mono	4.62071e-12	0.309398	0.206	0.085	1.54969e-07	pbmc1
WNK1	Mono	4.96445e-12	0.301835	0.165	0.061	1.66498e-07	pbmc1
CREBBP	Mono	6.24657e-12	0.290111	0.108	0.032	2.09498e-07	pbmc1
FCMR	Mono	6.98947e-12	-0.892879	0.008	0.123	2.34413e-07	pbmc1
CANX	Mono	7.1459e-12	0.254135	0.139	0.048	2.39659e-07	pbmc1
MKRN1	Mono	7.78143e-12	0.289035	0.103	0.03	2.60974e-07	pbmc1
CAPZB	Mono	7.82797e-12	0.300032	0.284	0.135	2.62535e-07	pbmc1
ATP6V0E1	Mono	8.12342e-12	0.264893	0.302	0.145	2.72443e-07	pbmc1
SLA	Mono	8.28579e-12	0.301428	0.119	0.038	2.77889e-07	pbmc1
EIF3M	Mono	8.8519e-12	0.281045	0.188	0.076	2.96875e-07	pbmc1
ARHGEF2	Mono	9.28139e-12	0.269216	0.116	0.036	3.11279e-07	pbmc1
ZNF706	Mono	9.43567e-12	0.251389	0.204	0.083	3.16453e-07	pbmc1
GIMAP7	Mono	9.95912e-12	-0.810476	0.211	0.344	3.34009e-07	pbmc1
TMED10	Mono	1.18534e-11	0.295823	0.116	0.037	3.97538e-07	pbmc1
LBH	Mono	1.24785e-11	-0.874016	0.005	0.116	4.18502e-07	pbmc1
CARD19	Mono	1.26686e-11	0.258484	0.111	0.034	4.24879e-07	pbmc1
M6PR	Mono	1.44791e-11	0.250347	0.121	0.039	4.856e-07	pbmc1
FYB1	Mono	1.8268e-11	0.25817	0.624	0.374	6.12671e-07	pbmc1
EIF3K	Mono	2.7643e-11	0.258348	0.57	0.338	9.27092e-07	pbmc1
CCR7	Mono	2.77202e-11	-0.795799	0.013	0.125	9.2968e-07	pbmc1
SYNCRIP	Mono	2.98842e-11	0.280678	0.121	0.04	1.00226e-06	pbmc1
HDGF	Mono	4.74442e-11	0.255567	0.101	0.03	1.59118e-06	pbmc1
RNF7	Mono	5.0408e-11	0.252473	0.155	0.059	1.69058e-06	pbmc1
CD247	Mono	5.05298e-11	-0.978189	0.003	0.106	1.69467e-06	pbmc1
ANAPC15	Mono	5.09698e-11	0.278311	0.116	0.038	1.70943e-06	pbmc1
NDUFB1	Mono	5.22262e-11	0.324863	0.265	0.129	1.75156e-06	pbmc1
UQCRFS1	Mono	6.36969e-11	0.26423	0.137	0.049	2.13627e-06	pbmc1
PARP14	Mono	9.35485e-11	0.278277	0.103	0.032	3.13743e-06	pbmc1
TSTD1	Mono	1.00977e-10	-0.850566	0.023	0.136	3.38658e-06	pbmc1
CYTH4	Mono	1.01811e-10	0.251714	0.142	0.053	3.41455e-06	pbmc1
HMGB2	Mono	1.0456e-10	0.300644	0.106	0.034	3.50673e-06	pbmc1
STAG2	Mono	1.73736e-10	0.256189	0.155	0.06	5.82676e-06	pbmc1
EIF3H	Mono	1.81942e-10	0.300325	0.291	0.147	6.10198e-06	pbmc1
STK17A	Mono	1.82845e-10	-0.907438	0.013	0.118	6.13226e-06	pbmc1
CAPZA1	Mono	2.45305e-10	0.254639	0.124	0.044	8.22705e-06	pbmc1
TXN	Mono	3.06935e-10	0.301861	0.17	0.071	1.0294e-05	pbmc1
SMAP2	Mono	3.58805e-10	0.265795	0.26	0.127	1.20336e-05	pbmc1
PRDX6	Mono	3.90207e-10	0.269452	0.103	0.034	1.30868e-05	pbmc1
COX17	Mono	4.21081e-10	0.259312	0.142	0.054	1.41222e-05	pbmc1
MLXIP	Mono	4.51703e-10	0.344011	0.17	0.072	1.51492e-05	pbmc1
NDUFB5	Mono	4.89357e-10	0.270962	0.103	0.034	1.6412e-05	pbmc1
LDHB	Mono	5.24967e-10	-0.781799	0.124	0.243	1.76064e-05	pbmc1
ERP29	Mono	6.44298e-10	0.261978	0.338	0.178	2.16085e-05	pbmc1
CD27	Mono	7.35543e-10	-0.691294	0.008	0.104	2.46687e-05	pbmc1
BCL11B	Mono	7.73748e-10	-0.759226	0.01	0.108	2.595e-05	pbmc1
OCIAD2	Mono	7.87877e-10	-0.728669	0.008	0.104	2.64238e-05	pbmc1
FGFBP2	Mono	8.5744e-10	-1.25755	0.008	0.103	2.87568e-05	pbmc1
FAM200B	Mono	1.2352e-09	0.274209	0.137	0.053	4.1426e-05	pbmc1
ETFB	Mono	1.33738e-09	0.272572	0.152	0.062	4.48529e-05	pbmc1
GYPC	Mono	1.43972e-09	-0.786698	0.044	0.153	4.82854e-05	pbmc1
EVL	Mono	1.72777e-09	-0.872578	0.077	0.192	5.79458e-05	pbmc1
NPM1	Mono	2.03618e-09	-0.682213	0.232	0.339	6.82892e-05	pbmc1
MSL3	Mono	2.69407e-09	0.290904	0.101	0.034	9.03539e-05	pbmc1
PLP2	Mono	4.01265e-09	0.305649	0.201	0.094	0.000134576	pbmc1
HINT1	Mono	5.38667e-09	-0.577939	0.366	0.44	0.000180658	pbmc1
RPL36AL	Mono	1.23574e-08	-0.393124	0.631	0.628	0.000414443	pbmc1
PAPOLA	Mono	1.27643e-08	0.313743	0.131	0.054	0.000428088	pbmc1
TOMM7	Mono	1.70595e-08	-0.410003	0.642	0.62	0.000572142	pbmc1
CHD1	Mono	1.96268e-08	0.293899	0.113	0.044	0.000658244	pbmc1
ATP5F1C	Mono	2.17157e-08	0.260531	0.119	0.047	0.000728301	pbmc1
RCAN3	Mono	3.07802e-08	-0.63168	0.015	0.101	0.00103231	pbmc1
TMEM123	Mono	3.7269e-08	0.286693	0.134	0.056	0.00124993	pbmc1
NOP53	Mono	3.89653e-08	-0.62904	0.314	0.386	0.00130682	pbmc1
RPS6KA3	Mono	6.93455e-08	0.254319	0.121	0.05	0.00232571	pbmc1
RARRES3	Mono	8.97104e-08	-0.855111	0.098	0.195	0.00300871	pbmc1
RUNX3	Mono	1.16538e-07	-1.01014	0.072	0.167	0.00390845	pbmc1
SENP6	Mono	1.27146e-07	0.25859	0.108	0.043	0.00426422	pbmc1
RPL7A	Mono	1.44312e-07	-0.251421	0.863	0.785	0.00483995	pbmc1
HIST1H4C	Mono	1.48737e-07	-0.731054	0.134	0.233	0.00498835	pbmc1
SVIP	Mono	1.61016e-07	-0.663781	0.026	0.109	0.00540017	pbmc1
CLEC2D	Mono	1.75157e-07	-0.680451	0.023	0.104	0.00587441	pbmc1
SLFN5	Mono	6.11249e-07	-0.78954	0.059	0.145	0.0205001	pbmc1
IL2RG	Mono	3.88225e-06	-0.677364	0.044	0.119	0.130203	pbmc1
SRSF5	Mono	4.78304e-06	-0.671926	0.24	0.301	0.160414	pbmc1
PRMT2	Mono	5.34868e-06	-0.718198	0.139	0.22	0.179384	pbmc1
MZT2B	Mono	6.69485e-06	-0.564032	0.253	0.318	0.224532	pbmc1
RPL17	Mono	7.24125e-06	-0.385362	0.554	0.545	0.242857	pbmc1
VAMP2	Mono	9.99936e-06	-0.603385	0.16	0.239	0.335359	pbmc1
2019-09-06	Mono	1.14786e-05	-0.631569	0.077	0.153	0.38497	pbmc1
MYL12A	Mono	1.31203e-05	-0.591633	0.32	0.366	0.44003	pbmc1
NUCKS1	Mono	2.87202e-05	-0.606963	0.129	0.204	0.963217	pbmc1
LYAR	Mono	3.11947e-05	-0.74541	0.039	0.101	1	pbmc1
NUCB2	Mono	0.000101814	-0.578959	0.044	0.102	1	pbmc1
ATM	Mono	0.000105416	-0.666441	0.108	0.173	1	pbmc1
SNHG8	Mono	0.000111791	-0.472732	0.173	0.239	1	pbmc1
TRAF3IP3	Mono	0.000279643	-0.598356	0.131	0.19	1	pbmc1
RNF213	Mono	0.000348983	-0.540383	0.343	0.369	1	pbmc1
UBB	Mono	0.000465338	-0.520355	0.423	0.426	1	pbmc1
C6orf48	Mono	0.000666653	-0.461861	0.237	0.28	1	pbmc1
SNRPD2	Mono	0.00131357	-0.456844	0.216	0.261	1	pbmc1
JAK1	Mono	0.00173317	-0.730507	0.17	0.211	1	pbmc1
PCSK7	Mono	0.00196158	-0.569095	0.198	0.238	1	pbmc1
SYNRG	Mono	0.00234218	-0.56574	0.113	0.16	1	pbmc1
TXNIP	Mono	0.00250717	-0.338486	0.585	0.545	1	pbmc1
FOXP1	Mono	0.00278257	-0.447957	0.139	0.185	1	pbmc1
DDX24	Mono	0.00402574	-0.500466	0.155	0.196	1	pbmc1
KLF2	Mono	0.00404027	-0.476887	0.206	0.245	1	pbmc1
THUMPD3-AS1	Mono	0.00438692	-0.516844	0.088	0.131	1	pbmc1
BTG1	Mono	0.00665682	-0.305313	0.546	0.51	1	pbmc1
PLAC8	Mono	0.00686326	-0.647137	0.119	0.157	1	pbmc1
AC245297.3	Mono	0.00987221	-0.540929	0.09	0.128	1	pbmc1
LILRA4	DC	5.26789e-186	1.63151	0.312	0.001	1.76674e-181	pbmc1
PLD4	DC	6.90865e-176	1.6073	0.438	0.005	2.31702e-171	pbmc1
DNASE1L3	DC	6.58516e-167	1.48654	0.312	0.002	2.20853e-162	pbmc1
JCHAIN	DC	1.24841e-147	1.9675	0.396	0.005	4.18693e-143	pbmc1
SERPINF1	DC	1.61825e-139	1.25984	0.271	0.002	5.4273e-135	pbmc1
SCT	DC	7.67406e-136	1.20777	0.208	0	2.57372e-131	pbmc1
FCER1A	DC	9.29471e-135	1.50158	0.333	0.004	3.11726e-130	pbmc1
TCF4	DC	4.06214e-112	2.27076	0.479	0.014	1.36236e-107	pbmc1
PTGDS	DC	7.52706e-107	2.48346	0.25	0.002	2.52443e-102	pbmc1
MAP1A	DC	1.12598e-106	1.01158	0.167	0	3.77631e-102	pbmc1
ITM2C	DC	5.87723e-106	1.70361	0.354	0.007	1.97111e-101	pbmc1
SPIB	DC	1.43757e-95	1.56494	0.375	0.01	4.82132e-91	pbmc1
CCDC50	DC	2.93224e-80	1.59815	0.354	0.011	9.83415e-76	pbmc1
IRF8	DC	1.07396e-78	1.57744	0.333	0.01	3.60184e-74	pbmc1
BCL11A	DC	1.3915e-78	1.83729	0.396	0.014	4.66682e-74	pbmc1
CCDC88A	DC	1.12112e-71	1.69711	0.667	0.051	3.76003e-67	pbmc1
AC119428.2	DC	5.08625e-71	1.18393	0.229	0.004	1.70583e-66	pbmc1
MZB1	DC	1.75173e-67	1.47119	0.292	0.009	5.87497e-63	pbmc1
RHEX	DC	1.38398e-66	0.971279	0.146	0.001	4.64158e-62	pbmc1
CLEC4C	DC	4.46589e-63	0.642047	0.104	0	1.49777e-58	pbmc1
PTMS	DC	5.80533e-61	1.24571	0.271	0.008	1.94699e-56	pbmc1
CLEC10A	DC	3.37404e-60	0.727799	0.125	0.001	1.13158e-55	pbmc1
BLNK	DC	4.83889e-60	0.650266	0.125	0.001	1.62287e-55	pbmc1
TMEM8B	DC	6.97408e-56	0.980636	0.167	0.003	2.33897e-51	pbmc1
PPP1R14B	DC	5.65348e-49	1.74524	0.458	0.035	1.89607e-44	pbmc1
CST3	DC	3.99677e-47	1.95576	0.833	0.126	1.34044e-42	pbmc1
[truncated: 15,758 more rows]

## Sheet: Supplementary Table 3
gene	cluster	p_val	avg_logFC	pct.1	pct.2	p_val_adj	sample
POLE4	T	2.59633e-15	-0.358501	0.052	0.135	8.70756e-11	pbmc1
PARP1	B	5.83724e-14	0.7262	0.255	0.09	1.95769e-09	pbmc1
POLE4	Mono	1.12637e-40	0.662366	0.247	0.052	3.77761e-36	pbmc1
APEX1	DC	8.48985e-14	0.716013	0.333	0.059	2.84733e-09	pbmc1
RNASEH2C	DC	2.45573e-05	0.446561	0.25	0.076	0.823604	pbmc1
HMGB1	NK	5.25569e-21	0.387975	0.712	0.744	1.76265e-16	pbmc2
POLE4	Mono	1.26583e-73	0.437584	0.459	0.12	4.24534e-69	pbmc2
APEX1	DC	8.99892e-19	0.520104	0.517	0.145	3.01806e-14	pbmc2
RNASEH2B	DC	5.91433e-09	0.266939	0.371	0.133	0.000198355	pbmc2
POLD4	B	3.74006e-08	0.480874	0.247	0.116	0.00125434	pbmc2
MBD4	B	5.63902e-08	0.4343	0.229	0.103	0.00189121	pbmc2
PARP1	B	1.48304e-05	0.3531	0.307	0.183	0.497383	pbmc2
POLE4	T	1.15814e-20	-0.274532	0.107	0.214	3.88417e-16	pbmc3
HMGB1	NK	1.09628e-23	0.383497	0.711	0.733	3.67669e-19	pbmc3
POLE4	Mono	2.23089e-76	0.487348	0.389	0.104	7.48197e-72	pbmc3
APEX1	DC	2.27158e-13	0.439699	0.471	0.134	7.61841e-09	pbmc3
POLE3	DC	1.95691e-08	0.378701	0.426	0.152	0.000656307	pbmc3
MBD4	B	2.16778e-13	0.523754	0.226	0.083	7.27031e-09	pbmc3
PARP1	B	1.88295e-10	0.421508	0.346	0.176	6.31504e-06	pbmc3
POLD4	B	6.0101e-08	0.435515	0.26	0.136	0.00201567	pbmc3
RNASEH2B	B	0.000913833	0.310416	0.192	0.122	1	pbmc3
POLE4	T	1.10356e-64	-0.270251	0.091	0.211	3.70111e-60	all_cells
PARP1	B	5.26188e-24	0.527537	0.305	0.152	1.76473e-19	all_cells
MBD4	B	2.6985e-20	0.424888	0.176	0.072	9.05024e-16	all_cells
POLD4	B	7.55648e-13	0.384809	0.197	0.105	2.53429e-08	all_cells
RNASEH2B	B	5.51659e-05	0.260799	0.156	0.106	1	all_cells
HMGB1	NK	1.12729e-46	0.40629	0.656	0.611	3.7807e-42	all_cells
POLE3	NK	0.00135412	0.268461	0.142	0.125	1	all_cells
POLE4	Mono	5.5138e-210	0.508705	0.384	0.092	1.84922e-205	all_cells
APEX1	DC	1.1602e-45	0.540228	0.459	0.114	3.89107e-41	all_cells

## Sheet: Supplementary Table 4
gene	p_val	avg_logFC	pct.1	pct.2	p_val_adj	sample	celltype1	celltype2
POLD4	9.95426e-24	-0.44211	0.294	0.489	3.25883e-19	Zheng, et.al: Donor A (frozen)	T	all__other_cells
POLE4	4.88673e-17	-0.342634	0.153	0.299	1.59982e-12	Zheng, et.al: Donor A (frozen)	T	all__other_cells
POLE4	2.68822e-39	0.646294	0.522	0.16	8.80068e-35	Zheng, et.al: Donor A (frozen)	Mono	all__other_cells
RNASEH2C	9.28468e-11	0.283914	0.375	0.179	3.03962e-06	Zheng, et.al: Donor A (frozen)	Mono	all__other_cells
POLD4	7.28293e-10	0.323292	0.558	0.325	2.38429e-05	Zheng, et.al: Donor A (frozen)	Mono	all__other_cells
POLD4	8.04922e-15	0.589091	0.54	0.329	2.63515e-10	Zheng, et.al: Donor A (frozen)	B	all__other_cells
MBD4	9.13669e-14	0.416018	0.219	0.073	2.99117e-09	Zheng, et.al: Donor A (frozen)	B	all__other_cells
PARP1	1.10051e-08	0.413843	0.251	0.118	0.000360285	Zheng, et.al: Donor A (frozen)	B	all__other_cells
APEX1	2.86303e-11	0.561597	0.786	0.246	9.373e-07	Zheng, et.al: Donor A (frozen)	DC	all__other_cells
POLE4	6.81516e-32	-0.329068	0.16	0.279	2.23115e-27	Zheng, et.al: Donor B(frozen)	T	all__other_cells
RNASEH2C	1.94686e-30	-0.286011	0.129	0.24	6.37363e-26	Zheng, et.al: Donor B(frozen)	T	all__other_cells
POLD4	4.04068e-28	-0.325894	0.211	0.33	1.32284e-23	Zheng, et.al: Donor B(frozen)	T	all__other_cells
HMGB1	8.04367e-08	0.374125	0.613	0.524	0.00263334	Zheng, et.al: Donor B(frozen)	NK	all__other_cells
POLE4	1.04291e-69	0.53337	0.38	0.158	3.41427e-65	Zheng, et.al: Donor B(frozen)	Mono	all__other_cells
RNASEH2C	9.06331e-40	0.353203	0.294	0.135	2.96715e-35	Zheng, et.al: Donor B(frozen)	Mono	all__other_cells
HMGB1	2.00628e-24	-0.411089	0.458	0.541	6.56818e-20	Zheng, et.al: Donor B(frozen)	Mono	all__other_cells
PARP1	7.87019e-10	-0.331472	0.065	0.12	2.57654e-05	Zheng, et.al: Donor B(frozen)	Mono	all__other_cells
APEX1	6.42379e-08	-0.321412	0.134	0.186	0.00210302	Zheng, et.al: Donor B(frozen)	Mono	all__other_cells
POLD4	3.9704e-19	0.512284	0.362	0.235	1.29983e-14	Zheng, et.al: Donor B(frozen)	B	all__other_cells
MBD4	3.98706e-19	0.540311	0.151	0.063	1.30528e-14	Zheng, et.al: Donor B(frozen)	B	all__other_cells
PARP1	1.18173e-11	0.348728	0.184	0.103	3.86875e-07	Zheng, et.al: Donor B(frozen)	B	all__other_cells
RNASEH2B	6.3787e-08	0.35706	0.201	0.133	0.00208826	Zheng, et.al: Donor B(frozen)	B	all__other_cells
APEX1	2.32208e-09	0.508706	0.59	0.175	7.60202e-05	Zheng, et.al: Donor B(frozen)	DC	all__other_cells
POLD4	7.21838e-60	-0.391096	0.228	0.387	2.36315e-55	Zheng, et.al: Donor C(frozen)	T	all__other_cells
POLE4	5.71627e-39	-0.309357	0.124	0.231	1.87139e-34	Zheng, et.al: Donor C(frozen)	T	all__other_cells
RNASEH2C	3.76109e-38	-0.307973	0.108	0.206	1.23131e-33	Zheng, et.al: Donor C(frozen)	T	all__other_cells
POLE4	3.47586e-112	0.582491	0.353	0.123	1.13793e-107	Zheng, et.al: Donor C(frozen)	Mono	all__other_cells
POLD4	1.15224e-37	0.264812	0.437	0.254	3.77219e-33	Zheng, et.al: Donor C(frozen)	Mono	all__other_cells
RNASEH2C	7.42456e-33	0.303808	0.243	0.123	2.43065e-28	Zheng, et.al: Donor C(frozen)	Mono	all__other_cells
PARP1	1.78756e-14	-0.363212	0.088	0.153	5.85212e-10	Zheng, et.al: Donor C(frozen)	Mono	all__other_cells
APEX1	2.60595e-25	0.492941	0.694	0.222	8.53137e-21	Zheng, et.al: Donor C(frozen)	DC	all__other_cells
MPG	5.0508e-23	0.349235	0.444	0.117	1.65353e-18	Zheng, et.al: Donor C(frozen)	DC	all__other_cells
MBD4	1.00253e-39	0.542118	0.213	0.079	3.28208e-35	Zheng, et.al: Donor C(frozen)	B	all__other_cells
PARP1	5.41502e-35	0.484355	0.277	0.128	1.77277e-30	Zheng, et.al: Donor C(frozen)	B	all__other_cells
POLD4	3.13426e-27	0.508912	0.419	0.274	1.02609e-22	Zheng, et.al: Donor C(frozen)	B	all__other_cells
RNASEH2B	6.73879e-20	0.39451	0.24	0.131	2.20615e-15	Zheng, et.al: Donor C(frozen)	B	all__other_cells
HMGB1	1.10594e-19	0.365159	0.628	0.574	3.62063e-15	Zheng, et.al: Donor C(frozen)	NK	all__other_cells
POLE4	5.36334e-99	-0.577654	0.124	0.353	1.75585e-94	Zheng, et.al: Donor C(frozen)	T	Mono
POLD4	2.84258e-53	-0.37603	0.228	0.437	9.30602e-49	Zheng, et.al: Donor C(frozen)	T	Mono
RNASEH2C	9.10586e-42	-0.368457	0.108	0.243	2.98108e-37	Zheng, et.al: Donor C(frozen)	T	Mono
MPG	1.6721e-11	-0.106281	0.097	0.161	5.47414e-07	Zheng, et.al: Donor C(frozen)	T	Mono
PARP1	1.9012e-09	0.291506	0.137	0.088	6.22413e-05	Zheng, et.al: Donor C(frozen)	T	Mono
HMGB1	5.64684e-07	0.178028	0.57	0.573	0.0184866	Zheng, et.al: Donor C(frozen)	T	Mono
HMGB1	2.13208e-17	-0.339239	0.57	0.628	6.98001e-13	Zheng, et.al: Donor C(frozen)	T	NK
RNASEH2C	5.60318e-11	-0.368068	0.108	0.175	1.83437e-06	Zheng, et.al: Donor C(frozen)	T	NK
POLD4	1.03242e-41	-0.615273	0.228	0.419	3.37995e-37	Zheng, et.al: Donor C(frozen)	T	B
MBD4	5.30855e-38	-0.541135	0.077	0.213	1.73791e-33	Zheng, et.al: Donor C(frozen)	T	B
PARP1	4.77665e-28	-0.446752	0.137	0.277	1.56378e-23	Zheng, et.al: Donor C(frozen)	T	B
RNASEH2B	5.59443e-18	-0.371434	0.132	0.24	1.8315e-13	Zheng, et.al: Donor C(frozen)	T	B
MPG	3.95571e-30	-0.412651	0.097	0.444	1.29502e-25	Zheng, et.al: Donor C(frozen)	T	DC
APEX1	2.9943e-25	-0.49029	0.216	0.694	9.80274e-21	Zheng, et.al: Donor C(frozen)	T	DC
RNASEH2C	2.6914e-13	-0.19342	0.108	0.347	8.8111e-09	Zheng, et.al: Donor C(frozen)	T	DC
NTHL1	3.77393e-13	-0.116696	0.023	0.129	1.23551e-08	Zheng, et.al: Donor C(frozen)	T	DC
RNASEH2B	4.18302e-09	-0.187555	0.132	0.347	0.000136944	Zheng, et.al: Donor C(frozen)	T	DC
POLD4	1.05574e-08	-0.123638	0.228	0.54	0.000345627	Zheng, et.al: Donor C(frozen)	T	DC
RNASEH2A	3.14255e-08	-0.0931071	0.024	0.105	0.00102881	Zheng, et.al: Donor C(frozen)	T	DC
POLD2	1.95398e-07	-0.0572219	0.06	0.185	0.00639693	Zheng, et.al: Donor C(frozen)	T	DC
POLE4	2.22105e-44	0.671503	0.353	0.084	7.27128e-40	Zheng, et.al: Donor C(frozen)	Mono	NK
HMGB1	1.37803e-23	-0.517267	0.573	0.628	4.5114e-19	Zheng, et.al: Donor C(frozen)	Mono	NK
POLD4	2.98952e-13	0.183044	0.437	0.236	9.78708e-09	Zheng, et.al: Donor C(frozen)	Mono	NK
POLE3	2.9399e-07	-0.371703	0.055	0.107	0.00962466	Zheng, et.al: Donor C(frozen)	Mono	NK
PARP1	1.20638e-40	-0.738257	0.088	0.277	3.94944e-36	Zheng, et.al: Donor C(frozen)	Mono	B
POLE4	1.23668e-29	0.529968	0.353	0.131	4.04863e-25	Zheng, et.al: Donor C(frozen)	Mono	B
MBD4	1.64528e-22	-0.573629	0.083	0.213	5.3863e-18	Zheng, et.al: Donor C(frozen)	Mono	B
RNASEH2B	3.66803e-15	-0.476673	0.13	0.24	1.20084e-10	Zheng, et.al: Donor C(frozen)	Mono	B
RNASEH2C	8.63586e-08	0.250369	0.243	0.144	0.00282721	Zheng, et.al: Donor C(frozen)	Mono	B
APEX1	7.12703e-22	-0.562555	0.249	0.694	2.33325e-17	Zheng, et.al: Donor C(frozen)	Mono	DC
MPG	4.77448e-12	-0.30637	0.161	0.444	1.56307e-07	Zheng, et.al: Donor C(frozen)	Mono	DC
RNASEH2B	1.59884e-09	-0.292794	0.13	0.347	5.23428e-05	Zheng, et.al: Donor C(frozen)	Mono	DC
POLD2	3.26371e-09	-0.170467	0.049	0.185	0.000106847	Zheng, et.al: Donor C(frozen)	Mono	DC
MBD4	4.04849e-15	-0.482107	0.077	0.213	1.32539e-10	Zheng, et.al: Donor C(frozen)	NK	B
RNASEH2B	3.0283e-14	-0.436215	0.099	0.24	9.91404e-10	Zheng, et.al: Donor C(frozen)	NK	B
POLD4	5.65191e-14	-0.422287	0.236	0.419	1.85032e-09	Zheng, et.al: Donor C(frozen)	NK	B
PARP1	1.04622e-11	-0.310152	0.135	0.277	3.42512e-07	Zheng, et.al: Donor C(frozen)	NK	B
HMGB1	3.61125e-07	0.275338	0.628	0.565	0.0118225	Zheng, et.al: Donor C(frozen)	NK	B
APEX1	2.93434e-27	-0.547077	0.17	0.694	9.60644e-23	Zheng, et.al: Donor C(frozen)	NK	DC
RNASEH2B	6.05663e-12	-0.252336	0.099	0.347	1.98282e-07	Zheng, et.al: Donor C(frozen)	NK	DC
MPG	2.22895e-11	-0.145621	0.142	0.444	7.29713e-07	Zheng, et.al: Donor C(frozen)	NK	DC
POLD2	2.84745e-09	-0.106425	0.042	0.185	9.32198e-05	Zheng, et.al: Donor C(frozen)	NK	DC
POLE4	3.73069e-09	-0.0905247	0.084	0.282	0.000122135	Zheng, et.al: Donor C(frozen)	NK	DC
APEX1	3.80968e-13	-0.335694	0.263	0.694	1.24721e-08	Zheng, et.al: Donor C(frozen)	B	DC
MPG	1.2077e-11	-0.241985	0.145	0.444	3.95376e-07	Zheng, et.al: Donor C(frozen)	B	DC
POLE4	3.87341e-65	-0.5313	0.16	0.38	1.26808e-60	Zheng, et.al: Donor B(frozen)	T	Mono
RNASEH2C	3.40684e-42	-0.378467	0.129	0.294	1.11533e-37	Zheng, et.al: Donor B(frozen)	T	Mono
HMGB1	1.11344e-21	0.388148	0.537	0.458	3.64518e-17	Zheng, et.al: Donor B(frozen)	T	Mono
POLD4	4.8785e-17	-0.239177	0.211	0.334	1.59712e-12	Zheng, et.al: Donor B(frozen)	T	Mono
PARP1	4.52104e-08	0.296709	0.113	0.065	0.0014801	Zheng, et.al: Donor B(frozen)	T	Mono
POLD4	1.79381e-24	-0.563235	0.211	0.362	5.87259e-20	Zheng, et.al: Donor B(frozen)	T	B
MBD4	2.02531e-17	-0.522014	0.064	0.151	6.63048e-13	Zheng, et.al: Donor B(frozen)	T	B
PARP1	1.30426e-08	-0.29879	0.113	0.184	0.000426989	Zheng, et.al: Donor B(frozen)	T	B
RNASEH2B	6.32552e-08	-0.348643	0.13	0.201	0.00207085	Zheng, et.al: Donor B(frozen)	T	B
APEX1	8.80426e-09	-0.48642	0.179	0.59	0.000288234	Zheng, et.al: Donor B(frozen)	T	DC
HMGB1	2.37318e-17	-0.710775	0.458	0.613	7.76931e-13	Zheng, et.al: Donor B(frozen)	Mono	NK
POLE4	9.91206e-15	0.644937	0.38	0.118	3.24501e-10	Zheng, et.al: Donor B(frozen)	Mono	NK
POLE4	3.18809e-22	0.502493	0.38	0.152	1.04372e-17	Zheng, et.al: Donor B(frozen)	Mono	B
PARP1	4.02986e-18	-0.595499	0.065	0.184	1.3193e-13	Zheng, et.al: Donor B(frozen)	Mono	B
MBD4	1.14287e-14	-0.637332	0.053	0.151	3.74153e-10	Zheng, et.al: Donor B(frozen)	Mono	B
HMGB1	1.30124e-12	-0.458793	0.458	0.534	4.26e-08	Zheng, et.al: Donor B(frozen)	Mono	B
APEX1	2.35029e-09	-0.480135	0.134	0.223	7.69437e-05	Zheng, et.al: Donor B(frozen)	Mono	B
RNASEH2C	6.07215e-08	0.20101	0.294	0.167	0.0019879	Zheng, et.al: Donor B(frozen)	Mono	B
APEX1	7.23068e-15	-0.779588	0.134	0.59	2.36718e-10	Zheng, et.al: Donor B(frozen)	Mono	DC
PCNA	1.39437e-07	-0.271124	0.027	0.179	0.00456488	Zheng, et.al: Donor B(frozen)	Mono	DC
POLD4	1.07906e-06	-0.519278	0.215	0.362	0.0353262	Zheng, et.al: Donor B(frozen)	NK	B
APEX1	5.27227e-07	-0.419558	0.168	0.59	0.0172604	Zheng, et.al: Donor B(frozen)	NK	DC
PCNA	1.55136e-07	-0.229654	0.023	0.179	0.00507883	Zheng, et.al: Donor B(frozen)	B	DC
POLE4	6.50891e-40	-0.671893	0.153	0.522	2.13089e-35	Zheng, et.al: Donor A(frozen)	T	Mono
POLD4	7.64267e-14	-0.426732	0.294	0.558	2.50206e-09	Zheng, et.al: Donor A(frozen)	T	Mono
RNASEH2C	2.89959e-12	-0.317072	0.167	0.375	9.49268e-08	Zheng, et.al: Donor A(frozen)	T	Mono
MPG	2.25474e-07	-0.268132	0.129	0.263	0.00738157	Zheng, et.al: Donor A(frozen)	T	Mono
POLD4	1.18387e-18	-0.667055	0.294	0.54	3.87574e-14	Zheng, et.al: Donor A(frozen)	T	B
MBD4	3.21753e-15	-0.436511	0.066	0.219	1.05335e-10	Zheng, et.al: Donor A(frozen)	T	B
PARP1	1.05644e-08	-0.411718	0.115	0.251	0.000345857	Zheng, et.al: Donor A(frozen)	T	B
APEX1	1.07509e-11	-0.578453	0.237	0.786	3.51964e-07	Zheng, et.al: Donor A(frozen)	T	DC
PARP4	1.43328e-08	-0.183416	0.017	0.143	0.000469226	Zheng, et.al: Donor A(frozen)	T	DC
MPG	7.31945e-07	-0.323481	0.129	0.429	0.0239624	Zheng, et.al: Donor A(frozen)	T	DC
POLE4	9.09782e-17	0.646033	0.522	0.134	2.97844e-12	Zheng, et.al: Donor A(frozen)	Mono	NK
POLE4	5.54691e-08	0.408874	0.522	0.237	0.00181595	Zheng, et.al: Donor A(frozen)	Mono	B
APEX1	2.28013e-07	-0.553874	0.319	0.786	0.0074647	Zheng, et.al: Donor A(frozen)	Mono	DC
APEX1	1.25318e-11	-0.640227	0.19	0.786	4.10265e-07	Zheng, et.al: Donor A(frozen)	NK	DC
RNASEH2B	2.09129e-10	-0.396237	0.077	0.476	6.84645e-06	Zheng, et.al: Donor A(frozen)	NK	DC
POLE4	7.14185e-140	0.51863	0.578	0.197	2.39523e-135	5k_pbmc_nextgem	Mono	T
RNASEH2C	6.9392e-46	0.22995	0.448	0.22	2.32727e-41	5k_pbmc_nextgem	Mono	T
MPG	2.2436e-31	0.189873	0.358	0.183	7.52458e-27	5k_pbmc_nextgem	Mono	T
PARP4	4.23244e-28	0.118585	0.268	0.125	1.41947e-23	5k_pbmc_nextgem	Mono	T
POLD3	3.12727e-26	0.102803	0.157	0.057	1.04882e-21	5k_pbmc_nextgem	Mono	T
SMUG1	1.332e-21	0.0729249	0.112	0.037	4.46727e-17	5k_pbmc_nextgem	Mono	T
HMGB1	6.32487e-20	0.14298	0.933	0.764	2.12124e-15	5k_pbmc_nextgem	Mono	T
MBD4	1.55904e-16	0.0616681	0.378	0.241	5.22872e-12	5k_pbmc_nextgem	Mono	T
POLB	5.16393e-15	0.07693	0.117	0.05	1.73188e-10	5k_pbmc_nextgem	Mono	T
POLE3	4.44826e-12	0.0801168	0.276	0.175	1.49186e-07	5k_pbmc_nextgem	Mono	T
POLL	5.01063e-11	0.0379419	0.137	0.072	1.68047e-06	5k_pbmc_nextgem	Mono	T
TDG	9.80368e-07	-0.0326718	0.199	0.133	0.0328796	5k_pbmc_nextgem	Mono	T
NEIL1	6.46889e-31	-0.319044	0.019	0.162	2.16954e-26	5k_pbmc_nextgem	Mono	NK
POLE4	7.69343e-20	0.378566	0.578	0.266	2.58022e-15	5k_pbmc_nextgem	Mono	NK
PCNA	2.42138e-13	-0.359026	0.158	0.298	8.12084e-09	5k_pbmc_nextgem	Mono	NK
HMGB1	1.89478e-07	-0.18645	0.933	0.971	0.0063547	5k_pbmc_nextgem	Mono	NK
PARP1	2.55176e-07	-0.260257	0.276	0.362	0.00855811	5k_pbmc_nextgem	Mono	NK
PARP1	2.93843e-29	-0.305377	0.276	0.805	9.85491e-25	5k_pbmc_nextgem	Mono	DC
APEX1	4.11651e-29	-0.466971	0.462	0.942	1.38059e-24	5k_pbmc_nextgem	Mono	DC
POLD2	1.44143e-25	-0.153877	0.112	0.461	4.83427e-21	5k_pbmc_nextgem	Mono	DC
RNASEH2B	3.22691e-18	-0.253693	0.376	0.857	1.08224e-13	5k_pbmc_nextgem	Mono	DC
PCNA	1.99696e-12	-0.0989918	0.158	0.435	6.69739e-08	5k_pbmc_nextgem	Mono	DC
LIG3	3.99213e-11	-0.0823626	0.071	0.24	1.33888e-06	5k_pbmc_nextgem	Mono	DC
MPG	4.95213e-09	-0.0993697	0.358	0.714	0.000166085	5k_pbmc_nextgem	Mono	DC
POLB	4.37051e-07	-0.0255263	0.117	0.286	0.0146578	5k_pbmc_nextgem	Mono	DC
POLE	1.23514e-06	-0.0439642	0.036	0.123	0.041424	5k_pbmc_nextgem	Mono	DC
PARP1	3.06047e-61	-0.68712	0.276	0.664	1.02642e-56	5k_pbmc_nextgem	Mono	B
MBD4	4.02755e-40	-0.606635	0.378	0.672	1.35076e-35	5k_pbmc_nextgem	Mono	B
NEIL1	8.81202e-31	-0.310923	0.019	0.165	2.95537e-26	5k_pbmc_nextgem	Mono	B
RNASEH2B	1.09011e-17	-0.41022	0.376	0.548	3.65602e-13	5k_pbmc_nextgem	Mono	B
POLE4	3.29245e-13	0.344215	0.578	0.351	1.10422e-08	5k_pbmc_nextgem	Mono	B
LIG1	8.37885e-11	-0.128358	0.026	0.101	2.8101e-06	5k_pbmc_nextgem	Mono	B
POLD2	1.11038e-10	-0.205279	0.112	0.235	3.72398e-06	5k_pbmc_nextgem	Mono	B
PARP4	2.44475e-08	0.198492	0.268	0.119	0.000819919	5k_pbmc_nextgem	Mono	B
POLD3	4.31748e-08	0.165146	0.157	0.043	0.001448	5k_pbmc_nextgem	Mono	B
HMGB1	9.90715e-24	-0.32943	0.764	0.971	3.32266e-19	5k_pbmc_nextgem	T	NK
NEIL1	5.87134e-18	-0.222768	0.051	0.162	1.96913e-13	5k_pbmc_nextgem	T	NK
MPG	2.34276e-14	-0.265829	0.183	0.327	7.85716e-10	5k_pbmc_nextgem	T	NK
RNASEH2C	5.69188e-12	-0.211936	0.22	0.359	1.90894e-07	5k_pbmc_nextgem	T	NK
PCNA	4.2222e-11	-0.244765	0.173	0.298	1.41604e-06	5k_pbmc_nextgem	T	NK
PARP4	2.87246e-10	-0.182406	0.125	0.237	9.63365e-06	5k_pbmc_nextgem	T	NK
MPG	2.93041e-41	-0.289243	0.183	0.714	9.82801e-37	5k_pbmc_nextgem	T	DC
APEX1	2.45771e-35	-0.448028	0.388	0.942	8.24266e-31	5k_pbmc_nextgem	T	DC
PARP4	1.5392e-30	-0.0801779	0.125	0.513	5.16218e-26	5k_pbmc_nextgem	T	DC
POLB	1.97024e-29	-0.102456	0.05	0.286	6.60778e-25	5k_pbmc_nextgem	T	DC
RNASEH2B	4.0001e-28	-0.176314	0.294	0.857	1.34155e-23	5k_pbmc_nextgem	T	DC
POLE4	1.58384e-26	-0.1857	0.197	0.643	5.31188e-22	5k_pbmc_nextgem	T	DC
PARP1	9.09589e-25	-0.159657	0.277	0.805	3.05058e-20	5k_pbmc_nextgem	T	DC
POLD3	1.12988e-23	-0.0690648	0.057	0.279	3.7894e-19	5k_pbmc_nextgem	T	DC
APEX2	3.66428e-23	-0.0489135	0.037	0.214	1.22893e-18	5k_pbmc_nextgem	T	DC
RNASEH2C	1.5238e-22	-0.108596	0.22	0.682	5.11053e-18	5k_pbmc_nextgem	T	DC
POLE3	1.72678e-20	-0.08825	0.175	0.552	5.79129e-16	5k_pbmc_nextgem	T	DC
POLD2	1.4735e-19	-0.051044	0.137	0.461	4.94182e-15	5k_pbmc_nextgem	T	DC
LIG3	5.51991e-18	-0.0499266	0.055	0.24	1.85127e-13	5k_pbmc_nextgem	T	DC
MBD4	1.35749e-16	0.0195974	0.241	0.662	4.55274e-12	5k_pbmc_nextgem	T	DC
NTHL1	3.0156e-15	-0.0436506	0.054	0.221	1.01137e-10	5k_pbmc_nextgem	T	DC
SMUG1	5.31491e-14	-0.0155214	0.037	0.169	1.78251e-09	5k_pbmc_nextgem	T	DC
POLE	8.9164e-13	-0.0255338	0.023	0.123	2.99038e-08	5k_pbmc_nextgem	T	DC
TDG	4.40516e-12	0.0508922	0.133	0.377	1.4774e-07	5k_pbmc_nextgem	T	DC
OGG1	8.29815e-11	0.00510328	0.075	0.24	2.78303e-06	5k_pbmc_nextgem	T	DC
POLL	9.69958e-11	0.0119344	0.072	0.234	3.25305e-06	5k_pbmc_nextgem	T	DC
PCNA	9.22723e-10	0.0152688	0.173	0.435	3.09463e-05	5k_pbmc_nextgem	T	DC
HMGB1	2.37858e-07	-0.158652	0.764	1	0.00797729	5k_pbmc_nextgem	T	DC
POLD4	1.02422e-06	0.0182664	0.05	0.149	0.0343503	5k_pbmc_nextgem	T	DC
MBD4	1.08987e-77	-0.668303	0.241	0.672	3.65522e-73	5k_pbmc_nextgem	T	B
PARP1	2.9367e-58	-0.5414	0.277	0.664	9.8491e-54	5k_pbmc_nextgem	T	B
RNASEH2B	4.31011e-26	-0.332841	0.294	0.548	1.44553e-21	5k_pbmc_nextgem	T	B
NEIL1	2.25058e-17	-0.214647	0.051	0.165	7.54798e-13	5k_pbmc_nextgem	T	B
HMGB1	1.46289e-12	-0.202098	0.764	0.948	4.90625e-08	5k_pbmc_nextgem	T	B
POLE4	3.77685e-11	-0.174415	0.197	0.351	1.26668e-06	5k_pbmc_nextgem	T	B
MPG	8.48441e-10	-0.157518	0.183	0.319	2.8455e-05	5k_pbmc_nextgem	T	B
RNASEH2C	2.80572e-09	-0.170539	0.22	0.362	9.40984e-05	5k_pbmc_nextgem	T	B
APEX1	3.70384e-07	-0.121302	0.388	0.528	0.0124219	5k_pbmc_nextgem	T	B
POLE3	7.94177e-07	-0.1353	0.175	0.278	0.0266351	5k_pbmc_nextgem	T	B
POLD2	1.32641e-06	-0.102446	0.137	0.235	0.0444851	5k_pbmc_nextgem	T	B
APEX1	2.02291e-25	-0.519825	0.37	0.942	6.78443e-21	5k_pbmc_nextgem	NK	DC
RNASEH2B	2.60341e-11	-0.168661	0.332	0.857	8.73133e-07	5k_pbmc_nextgem	NK	DC
POLB	1.31363e-10	-0.0905318	0.064	0.286	4.40564e-06	5k_pbmc_nextgem	NK	DC
POLD2	8.82313e-10	-0.0412521	0.146	0.461	2.9591e-05	5k_pbmc_nextgem	NK	DC
POLD3	2.31778e-09	-0.0636945	0.069	0.279	7.77336e-05	5k_pbmc_nextgem	NK	DC
LIG3	1.02738e-07	-0.0532377	0.064	0.24	0.00344562	5k_pbmc_nextgem	NK	DC
POLE4	3.81298e-07	-0.0456361	0.266	0.643	0.012788	5k_pbmc_nextgem	NK	DC
POLE3	7.03913e-07	0.0325091	0.221	0.552	0.0236078	5k_pbmc_nextgem	NK	DC
NEIL1	1.11526e-06	0.33572	0.162	0.013	0.0374037	5k_pbmc_nextgem	NK	DC
MBD4	1.34522e-06	0.0107756	0.279	0.662	0.0451161	5k_pbmc_nextgem	NK	DC
POLL	1.48943e-06	-0.00814667	0.069	0.234	0.0499525	5k_pbmc_nextgem	NK	DC
MBD4	2.64019e-30	-0.677124	0.279	0.672	8.85469e-26	5k_pbmc_nextgem	NK	B
PARP1	6.70329e-16	-0.426863	0.362	0.664	2.24815e-11	5k_pbmc_nextgem	NK	B
RNASEH2B	6.61609e-09	-0.325188	0.332	0.548	0.00022189	5k_pbmc_nextgem	NK	B
PARP4	1.48523e-16	0.160085	0.513	0.119	4.98115e-12	5k_pbmc_nextgem	DC	B
POLD3	3.98366e-13	0.131409	0.279	0.043	1.33604e-08	5k_pbmc_nextgem	DC	B
MBD4	6.32228e-13	-0.6879	0.662	0.672	2.12037e-08	5k_pbmc_nextgem	DC	B
APEX1	9.74782e-12	0.326726	0.942	0.528	3.26922e-07	5k_pbmc_nextgem	DC	B
POLB	2.36695e-09	0.0808533	0.286	0.07	7.93829e-05	5k_pbmc_nextgem	DC	B
TDG	1.33065e-08	0.0682826	0.377	0.122	0.000446272	5k_pbmc_nextgem	DC	B
APEX2	2.22697e-07	0.027877	0.214	0.052	0.00746881	5k_pbmc_nextgem	DC	B
MPG	2.45728e-07	0.131725	0.714	0.319	0.00824124	5k_pbmc_nextgem	DC	B
LIG3	3.59101e-07	0.0712306	0.24	0.067	0.0120435	5k_pbmc_nextgem	DC	B
NEIL1	8.88262e-07	-0.327599	0.013	0.165	0.0297905	5k_pbmc_nextgem	DC	B
POLE4	1.59718e-153	0.483932	0.642	0.201	5.35663e-149	5k_pbmc_v3	Mono	T
RNASEH2C	3.13606e-70	0.255898	0.532	0.217	1.05177e-65	5k_pbmc_v3	Mono	T
MPG	4.41207e-51	0.187501	0.433	0.178	1.47972e-46	5k_pbmc_v3	Mono	T
PARP4	4.0892e-50	0.117517	0.315	0.11	1.37144e-45	5k_pbmc_v3	Mono	T
POLD3	4.59169e-34	0.0923726	0.16	0.046	1.53996e-29	5k_pbmc_v3	Mono	T
SMUG1	1.36987e-32	0.101287	0.142	0.038	4.59425e-28	5k_pbmc_v3	Mono	T
MBD4	3.86457e-32	0.0990502	0.413	0.204	1.2961e-27	5k_pbmc_v3	Mono	T
POLE3	2.75397e-27	0.0747565	0.317	0.148	9.23625e-23	5k_pbmc_v3	Mono	T
POLL	2.45602e-22	0.0496031	0.153	0.057	8.23701e-18	5k_pbmc_v3	Mono	T
HMGB1	2.04948e-20	0.122744	0.947	0.759	6.87353e-16	5k_pbmc_v3	Mono	T
XRCC1	4.91939e-18	0.050796	0.136	0.054	1.64986e-13	5k_pbmc_v3	Mono	T
RNASEH2B	4.09882e-15	-0.00343503	0.437	0.262	1.37466e-10	5k_pbmc_v3	Mono	T
OGG1	6.24008e-15	0.00969472	0.137	0.06	2.0928e-10	5k_pbmc_v3	Mono	T
TDG	8.75138e-14	-0.00405065	0.23	0.124	2.93504e-09	5k_pbmc_v3	Mono	T
NTHL1	1.25868e-13	0.0334561	0.123	0.054	4.22135e-09	5k_pbmc_v3	Mono	T
POLB	5.61857e-12	0.00613132	0.106	0.046	1.88436e-07	5k_pbmc_v3	Mono	T
POLE4	8.95778e-27	0.422518	0.642	0.219	3.00426e-22	5k_pbmc_v3	Mono	NK
NEIL1	1.5515e-20	-0.284086	0.02	0.136	5.20343e-16	5k_pbmc_v3	Mono	NK
HMGB1	4.79239e-12	-0.240926	0.947	0.967	1.60727e-07	5k_pbmc_v3	Mono	NK
APEX1	5.57161e-39	-0.537449	0.498	0.929	1.8686e-34	5k_pbmc_v3	Mono	DC
POLD2	1.69627e-15	-0.174719	0.13	0.379	5.68894e-11	5k_pbmc_v3	Mono	DC
PARP1	5.28643e-14	-0.164413	0.298	0.659	1.77296e-09	5k_pbmc_v3	Mono	DC
RNASEH2B	6.04009e-11	-0.2019	0.437	0.786	2.02573e-06	5k_pbmc_v3	Mono	DC
MPG	6.10329e-09	-0.131823	0.433	0.731	0.000204692	5k_pbmc_v3	Mono	DC
PARP2	2.30069e-08	-0.054286	0.028	0.115	0.000771604	5k_pbmc_v3	Mono	DC
PCNA	7.42027e-08	-0.0715294	0.198	0.429	0.00248861	5k_pbmc_v3	Mono	DC
TDG	1.40991e-06	-0.0501259	0.23	0.467	0.0472857	5k_pbmc_v3	Mono	DC
PARP1	3.62002e-32	-0.588011	0.298	0.543	1.21408e-27	5k_pbmc_v3	Mono	B
MBD4	1.5146e-20	-0.505486	0.413	0.57	5.07966e-16	5k_pbmc_v3	Mono	B
POLE4	5.34411e-20	0.357631	0.642	0.305	1.79231e-15	5k_pbmc_v3	Mono	B
NEIL1	4.1159e-19	-0.215607	0.02	0.128	1.38039e-14	5k_pbmc_v3	Mono	B
PARP4	5.73813e-11	0.20906	0.315	0.119	1.92445e-06	5k_pbmc_v3	Mono	B
HMGB1	3.00958e-26	-0.36367	0.759	0.967	1.00935e-21	5k_pbmc_v3	T	NK
RNASEH2C	1.67969e-22	-0.377697	0.217	0.437	5.63336e-18	5k_pbmc_v3	T	NK
NEIL1	5.35532e-14	-0.187128	0.039	0.136	1.79607e-09	5k_pbmc_v3	T	NK
MPG	6.71671e-09	-0.221131	0.178	0.298	0.000225265	5k_pbmc_v3	T	NK
MPG	6.83654e-52	-0.319324	0.178	0.731	2.29284e-47	5k_pbmc_v3	T	DC
APEX1	1.01256e-41	-0.47923	0.363	0.929	3.39592e-37	5k_pbmc_v3	T	DC
PARP4	4.92993e-41	-0.117002	0.11	0.505	1.6534e-36	5k_pbmc_v3	T	DC
POLE4	5.73519e-36	-0.281943	0.201	0.676	1.92347e-31	5k_pbmc_v3	T	DC
RNASEH2B	9.22363e-30	-0.198465	0.262	0.786	3.09342e-25	5k_pbmc_v3	T	DC
TDG	1.84089e-27	-0.0460752	0.124	0.467	6.17398e-23	5k_pbmc_v3	T	DC
RNASEH2C	4.75561e-27	-0.183803	0.217	0.676	1.59494e-22	5k_pbmc_v3	T	DC
POLE3	1.56698e-26	-0.100363	0.148	0.516	5.25534e-22	5k_pbmc_v3	T	DC
POLB	2.44769e-24	-0.108288	0.046	0.236	8.20905e-20	5k_pbmc_v3	T	DC
SMUG1	6.25773e-22	-0.0497848	0.038	0.203	2.09872e-17	5k_pbmc_v3	T	DC
POLL	9.61442e-22	-0.00704212	0.057	0.258	3.22448e-17	5k_pbmc_v3	T	DC
POLD3	1.09748e-21	-0.036334	0.046	0.225	3.68073e-17	5k_pbmc_v3	T	DC
LIG3	2.24848e-19	-0.0200057	0.041	0.198	7.54094e-15	5k_pbmc_v3	T	DC
POLD2	4.24112e-19	-0.073353	0.114	0.379	1.42239e-14	5k_pbmc_v3	T	DC
MBD4	1.70975e-18	-0.0451401	0.204	0.571	5.73415e-14	5k_pbmc_v3	T	DC
APEX2	1.5454e-16	-0.0274125	0.03	0.154	5.18297e-12	5k_pbmc_v3	T	DC
NTHL1	6.41934e-16	-0.0375813	0.054	0.214	2.15292e-11	5k_pbmc_v3	T	DC
OGG1	6.65566e-16	0.00372875	0.06	0.231	2.23217e-11	5k_pbmc_v3	T	DC
PARP2	2.82643e-13	-0.03276	0.022	0.115	9.47929e-09	5k_pbmc_v3	T	DC
PARP1	5.11514e-13	0.0394813	0.266	0.659	1.71552e-08	5k_pbmc_v3	T	DC
XRCC1	5.34152e-13	-0.00803094	0.054	0.198	1.79144e-08	5k_pbmc_v3	T	DC
PCNA	1.13165e-09	0.0617058	0.178	0.429	3.79534e-05	5k_pbmc_v3	T	DC
HMGB1	1.04675e-08	-0.15941	0.759	0.995	0.000351058	5k_pbmc_v3	T	DC
MBD4	1.06886e-56	-0.604536	0.204	0.57	3.58473e-52	5k_pbmc_v3	T	B
PARP1	8.76651e-28	-0.384117	0.266	0.543	2.94011e-23	5k_pbmc_v3	T	B
RNASEH2B	8.35565e-16	-0.257581	0.262	0.47	2.80232e-11	5k_pbmc_v3	T	B
NEIL1	2.15246e-12	-0.118649	0.039	0.128	7.21892e-08	5k_pbmc_v3	T	B
MPG	3.8337e-11	-0.216026	0.178	0.326	1.28575e-06	5k_pbmc_v3	T	B
POLD4	6.24041e-10	-0.104051	0.034	0.107	2.09291e-05	5k_pbmc_v3	T	B
RNASEH2C	2.1084e-07	-0.193549	0.217	0.335	0.00707115	5k_pbmc_v3	T	B
APEX1	1.10447e-29	-0.603167	0.301	0.929	3.70418e-25	5k_pbmc_v3	NK	DC
RNASEH2B	2.2411e-14	-0.190762	0.262	0.786	7.51621e-10	5k_pbmc_v3	NK	DC
POLE4	7.97027e-14	-0.220529	0.219	0.676	2.67307e-09	5k_pbmc_v3	NK	DC
TDG	2.76521e-09	-0.0371069	0.152	0.467	9.27396e-05	5k_pbmc_v3	NK	DC
POLD2	3.57383e-09	-0.105843	0.113	0.379	0.000119859	5k_pbmc_v3	NK	DC
MBD4	2.70144e-08	-0.0561394	0.215	0.571	0.00090601	5k_pbmc_v3	NK	DC
MPG	1.0131e-07	-0.098193	0.298	0.731	0.00339772	5k_pbmc_v3	NK	DC
POLL	1.885e-07	0.000961847	0.07	0.258	0.00632191	5k_pbmc_v3	NK	DC
LIG3	5.88065e-07	-0.0047886	0.046	0.198	0.0197225	5k_pbmc_v3	NK	DC
PARP4	1.09719e-06	0.00792005	0.199	0.505	0.0367975	5k_pbmc_v3	NK	DC
MBD4	2.71205e-20	-0.615535	0.215	0.57	9.09568e-16	5k_pbmc_v3	NK	B
HMGB1	3.06408e-07	0.228837	0.967	0.887	0.0102763	5k_pbmc_v3	NK	B
APEX1	1.76943e-18	0.414369	0.929	0.439	5.93433e-14	5k_pbmc_v3	DC	B
PARP4	6.02774e-17	0.208545	0.505	0.119	2.02158e-12	5k_pbmc_v3	DC	B
POLE3	2.05437e-11	0.0977739	0.516	0.165	6.88996e-07	5k_pbmc_v3	DC	B
TDG	6.34214e-11	0.057328	0.467	0.143	2.12703e-06	5k_pbmc_v3	DC	B
POLB	4.7088e-10	0.126698	0.236	0.046	1.57924e-05	5k_pbmc_v3	DC	B
POLL	9.45602e-09	0.028838	0.258	0.064	0.000317136	5k_pbmc_v3	DC	B
POLE4	2.23928e-08	0.155642	0.676	0.305	0.000751011	5k_pbmc_v3	DC	B
POLD3	6.38547e-08	0.0567675	0.225	0.055	0.00214156	5k_pbmc_v3	DC	B
MPG	1.57855e-07	0.103299	0.731	0.326	0.00529415	5k_pbmc_v3	DC	B
MBD4	1.62571e-07	-0.559396	0.571	0.57	0.00545231	5k_pbmc_v3	DC	B
LIG3	1.96078e-07	0.0522512	0.198	0.046	0.00657607	5k_pbmc_v3	DC	B
POLE4	0	0.519541	0.734	0.275	0	10k_pbmc	Mono	T
MBD4	2.09112e-80	0.175726	0.523	0.273	7.01319e-76	10k_pbmc	Mono	T
PARP4	1.77491e-68	0.101075	0.339	0.151	5.95269e-64	10k_pbmc	Mono	T
POLD3	1.14517e-67	0.0994738	0.189	0.061	3.84067e-63	10k_pbmc	Mono	T
RNASEH2C	1.69937e-54	0.105981	0.472	0.258	5.69934e-50	10k_pbmc	Mono	T
MPG	5.55895e-30	0.0558995	0.396	0.235	1.86436e-25	10k_pbmc	Mono	T
POLD4	1.40003e-29	0.0346283	0.169	0.081	4.69543e-25	10k_pbmc	Mono	T
SMUG1	2.4577e-25	0.0316617	0.112	0.048	8.24263e-21	10k_pbmc	Mono	T
PARP1	6.23402e-25	-0.230191	0.312	0.354	2.09077e-20	10k_pbmc	Mono	T
APEX2	1.90343e-23	0.0316894	0.108	0.048	6.38373e-19	10k_pbmc	Mono	T
POLL	4.44927e-23	0.0251332	0.17	0.09	1.4922e-18	10k_pbmc	Mono	T
POLB	3.41651e-21	0.0262319	0.11	0.051	1.14583e-16	10k_pbmc	Mono	T
APEX1	5.85288e-16	0.0479228	0.624	0.453	1.96294e-11	10k_pbmc	Mono	T
TDG	1.56969e-15	0.00486998	0.241	0.152	5.26444e-11	10k_pbmc	Mono	T
NTHL1	5.57981e-12	0.0105821	0.104	0.06	1.87136e-07	10k_pbmc	Mono	T
XRCC1	5.16967e-08	6.97699e-05	0.121	0.08	0.0017338	10k_pbmc	Mono	T
OGG1	7.53717e-08	-0.0240602	0.152	0.103	0.00252782	10k_pbmc	Mono	T
HMGB1	1.88321e-07	-0.00198742	0.968	0.925	0.0063159	10k_pbmc	Mono	T
POLE3	3.46135e-07	-0.0323274	0.333	0.239	0.0116087	10k_pbmc	Mono	T
POLE4	7.55334e-88	0.553633	0.734	0.22	2.53324e-83	10k_pbmc	Mono	NK
NEIL1	1.05568e-71	-0.457067	0.031	0.206	3.54054e-67	10k_pbmc	Mono	NK
UNG	3.65199e-41	-0.202956	0.02	0.128	1.2248e-36	10k_pbmc	Mono	NK
HMGB1	5.41931e-30	-0.317403	0.968	0.968	1.81753e-25	10k_pbmc	Mono	NK
PARP1	2.37601e-14	-0.319959	0.312	0.388	7.96865e-10	10k_pbmc	Mono	NK
MBD4	1.02046e-11	0.117311	0.523	0.298	3.42241e-07	10k_pbmc	Mono	NK
POLD3	1.72413e-11	0.0685449	0.189	0.068	5.78239e-07	10k_pbmc	Mono	NK
APEX1	1.3926e-52	-0.480433	0.624	0.945	4.6705e-48	10k_pbmc	Mono	DC
RNASEH2B	1.05075e-35	-0.360741	0.458	0.841	3.52399e-31	10k_pbmc	Mono	DC
PARP1	1.32477e-34	-0.28084	0.312	0.708	4.443e-30	10k_pbmc	Mono	DC
POLD2	9.70984e-32	-0.177027	0.137	0.421	3.25649e-27	10k_pbmc	Mono	DC
POLB	1.42669e-22	-0.186631	0.11	0.317	4.78482e-18	10k_pbmc	Mono	DC
POLE4	3.05331e-20	0.394341	0.734	0.642	1.02402e-15	10k_pbmc	Mono	DC
LIG3	6.47915e-13	-0.065789	0.1	0.255	2.17298e-08	10k_pbmc	Mono	DC
PCNA	8.83632e-10	-0.0875215	0.19	0.376	2.96352e-05	10k_pbmc	Mono	DC
MPG	1.39234e-08	-0.117396	0.396	0.631	0.000466963	10k_pbmc	Mono	DC
NTHL1	2.07111e-08	-0.0357793	0.104	0.229	0.000694608	10k_pbmc	Mono	DC
POLD1	2.25786e-07	-0.0301495	0.059	0.144	0.00757241	10k_pbmc	Mono	DC
POLE	6.2444e-07	-0.0503484	0.047	0.118	0.0209425	10k_pbmc	Mono	DC
POLE3	7.59023e-07	-0.0532605	0.333	0.546	0.0254561	10k_pbmc	Mono	DC
TDG	1.12715e-06	-0.0655413	0.241	0.41	0.0378024	10k_pbmc	Mono	DC
PARP1	2.22774e-160	-0.681692	0.312	0.581	7.4714e-156	10k_pbmc	Mono	B
POLE4	4.10768e-136	0.450267	0.734	0.292	1.37763e-131	10k_pbmc	Mono	B
RNASEH2B	8.85902e-79	-0.528919	0.458	0.581	2.97114e-74	10k_pbmc	Mono	B
NEIL1	3.87483e-74	-0.335934	0.031	0.168	1.29954e-69	10k_pbmc	Mono	B
PARP4	1.63979e-46	0.150383	0.339	0.124	5.49952e-42	10k_pbmc	Mono	B
MBD4	1.99153e-40	-0.385362	0.523	0.572	6.67919e-36	10k_pbmc	Mono	B
POLD3	1.30692e-38	0.123336	0.189	0.046	4.38314e-34	10k_pbmc	Mono	B
POLL	9.90338e-17	0.0441409	0.17	0.076	3.3214e-12	10k_pbmc	Mono	B
TDG	4.56095e-11	-0.00465179	0.241	0.14	1.52965e-06	10k_pbmc	Mono	B
POLB	8.31384e-11	0.0279782	0.11	0.05	2.78829e-06	10k_pbmc	Mono	B
SMUG1	5.46498e-10	0.0177576	0.112	0.054	1.83285e-05	10k_pbmc	Mono	B
MPG	1.10759e-08	-0.0146665	0.396	0.254	0.000371462	10k_pbmc	Mono	B
APEX2	2.08684e-08	0.0125057	0.108	0.056	0.000699883	10k_pbmc	Mono	B
PCNA	9.63668e-07	-0.00228149	0.19	0.121	0.0323195	10k_pbmc	Mono	B
NEIL1	1.62946e-45	-0.384622	0.053	0.206	5.46488e-41	10k_pbmc	T	NK
HMGB1	1.48989e-35	-0.315416	0.925	0.968	4.99678e-31	10k_pbmc	T	NK
RNASEH2C	2.74514e-17	-0.24992	0.258	0.39	9.20664e-13	10k_pbmc	T	NK
OGG1	1.62643e-13	-0.160688	0.103	0.199	5.45471e-09	10k_pbmc	T	NK
MPG	1.25476e-11	-0.222537	0.235	0.337	4.20823e-07	10k_pbmc	T	NK
NTHL1	7.87883e-08	-0.112822	0.06	0.116	0.0026424	10k_pbmc	T	NK
PARP4	1.12842e-07	-0.133488	0.151	0.227	0.00378451	10k_pbmc	T	NK
UNG	7.36531e-07	-0.113551	0.073	0.128	0.0247018	10k_pbmc	T	NK
APEX1	6.02384e-65	-0.528356	0.453	0.945	2.02028e-60	10k_pbmc	T	DC
POLB	6.60673e-62	-0.212863	0.051	0.317	2.21577e-57	10k_pbmc	T	DC
PARP4	2.95144e-44	-0.155511	0.151	0.539	9.89855e-40	10k_pbmc	T	DC
POLD3	1.02245e-36	-0.0897248	0.061	0.28	3.42908e-32	10k_pbmc	T	DC
MPG	5.22948e-28	-0.173295	0.235	0.631	1.75386e-23	10k_pbmc	T	DC
LIG3	1.04957e-26	-0.0663511	0.065	0.255	3.52003e-22	10k_pbmc	T	DC
APEX2	3.36652e-24	-0.043922	0.048	0.203	1.12906e-19	10k_pbmc	T	DC
RNASEH2B	2.56992e-23	-0.212964	0.402	0.841	8.61899e-19	10k_pbmc	T	DC
NTHL1	3.15232e-23	-0.0463614	0.06	0.229	1.05723e-18	10k_pbmc	T	DC
TDG	7.17181e-20	-0.0704113	0.152	0.41	2.40528e-15	10k_pbmc	T	DC
POLE4	9.70649e-20	-0.1252	0.275	0.642	3.25536e-15	10k_pbmc	T	DC
POLD2	2.71123e-19	-0.0589007	0.157	0.421	9.09292e-15	10k_pbmc	T	DC
POLD1	8.38833e-18	-0.0310967	0.034	0.144	2.81328e-13	10k_pbmc	T	DC
MBD4	1.35581e-17	-0.0821618	0.273	0.631	4.54712e-13	10k_pbmc	T	DC
SMUG1	1.38375e-16	-0.0318339	0.048	0.173	4.64082e-12	10k_pbmc	T	DC
POLE3	2.15604e-14	-0.020933	0.239	0.546	7.23093e-10	10k_pbmc	T	DC
RNASEH2C	2.19968e-14	-0.0437831	0.258	0.583	7.37728e-10	10k_pbmc	T	DC
POLE	2.84663e-13	-0.0480433	0.031	0.118	9.54702e-09	10k_pbmc	T	DC
POLL	1.84225e-12	-0.00502271	0.09	0.24	6.17854e-08	10k_pbmc	T	DC
PARP1	3.06869e-11	-0.0506488	0.354	0.708	1.02918e-06	10k_pbmc	T	DC
PCNA	8.63819e-11	0.000947261	0.17	0.376	2.89708e-06	10k_pbmc	T	DC
POLD4	3.1602e-10	0.00892396	0.081	0.207	1.05987e-05	10k_pbmc	T	DC
XRCC1	4.6345e-08	9.72546e-06	0.08	0.188	0.00155432	10k_pbmc	T	DC
HMGB1	1.63467e-07	-0.083281	0.925	1	0.00548237	10k_pbmc	T	DC
MBD4	6.53468e-143	-0.561088	0.273	0.572	2.1916e-138	10k_pbmc	T	B
PARP1	3.5407e-96	-0.451501	0.354	0.581	1.18748e-91	10k_pbmc	T	B
RNASEH2B	2.01191e-63	-0.381141	0.402	0.581	6.74753e-59	10k_pbmc	T	B
NEIL1	1.196e-48	-0.263488	0.053	0.168	4.01115e-44	10k_pbmc	T	B
POLD4	8.0119e-31	-0.17129	0.081	0.179	2.68703e-26	10k_pbmc	T	B
HMGB1	1.54023e-11	-0.0860978	0.925	0.939	5.16562e-07	10k_pbmc	T	B
RNASEH2C	1.78885e-10	-0.135723	0.258	0.322	5.99944e-06	10k_pbmc	T	B
APEX1	9.93313e-37	-0.487851	0.462	0.945	3.33137e-32	10k_pbmc	NK	DC
POLE4	1.69954e-20	-0.159291	0.22	0.642	5.69991e-16	10k_pbmc	NK	DC
POLB	2.09028e-17	-0.166667	0.077	0.317	7.01038e-13	10k_pbmc	NK	DC
POLD3	7.36373e-15	-0.0587959	0.068	0.28	2.46965e-10	10k_pbmc	NK	DC
POLD2	3.58501e-14	-0.079492	0.14	0.421	1.20234e-09	10k_pbmc	NK	DC
RNASEH2B	1.11091e-12	-0.190374	0.407	0.841	3.72577e-08	10k_pbmc	NK	DC
NEIL1	1.67771e-12	0.473347	0.206	0.026	5.62669e-08	10k_pbmc	NK	DC
PARP4	1.17515e-09	-0.0220229	0.227	0.539	3.94122e-05	10k_pbmc	NK	DC
TDG	1.32956e-08	-0.00937365	0.172	0.41	0.000445909	10k_pbmc	NK	DC
LIG3	2.78974e-08	0.00458166	0.09	0.255	0.000935622	10k_pbmc	NK	DC
MBD4	1.03803e-07	-0.0237469	0.298	0.631	0.00348135	10k_pbmc	NK	DC
POLD1	1.73906e-07	-0.0152776	0.039	0.144	0.00583245	10k_pbmc	NK	DC
POLL	8.58257e-07	0.0101217	0.094	0.24	0.0287842	10k_pbmc	NK	DC
MBD4	5.53646e-35	-0.502673	0.298	0.572	1.85682e-30	10k_pbmc	NK	B
PARP1	3.5377e-20	-0.361733	0.388	0.581	1.18648e-15	10k_pbmc	NK	B
RNASEH2B	7.65167e-18	-0.358551	0.407	0.581	2.56622e-13	10k_pbmc	NK	B
HMGB1	3.9267e-14	0.229318	0.968	0.939	1.31694e-09	10k_pbmc	NK	B
PCNA	5.8316e-12	0.29907	0.232	0.121	1.9558e-07	10k_pbmc	NK	B
UNG	1.14022e-11	0.147746	0.128	0.046	3.82406e-07	10k_pbmc	NK	B
PARP4	5.68453e-10	0.182797	0.227	0.124	1.90648e-05	10k_pbmc	NK	B
POLD4	1.71567e-07	-0.149774	0.089	0.179	0.00575403	10k_pbmc	NK	B
PARP4	3.41911e-47	0.20482	0.539	0.124	1.1467e-42	10k_pbmc	DC	B
POLB	4.24172e-43	0.214609	0.317	0.05	1.42259e-38	10k_pbmc	DC	B
APEX1	1.18791e-40	0.435319	0.945	0.471	3.98402e-36	10k_pbmc	DC	B
POLD3	4.71577e-36	0.113587	0.28	0.046	1.58158e-31	10k_pbmc	DC	B
LIG3	1.77294e-35	0.101317	0.255	0.038	5.94608e-31	10k_pbmc	DC	B
PCNA	3.38789e-20	0.08524	0.376	0.121	1.13623e-15	10k_pbmc	DC	B
TDG	2.84417e-19	0.0608895	0.41	0.14	9.53879e-15	10k_pbmc	DC	B
MPG	9.46563e-18	0.102729	0.631	0.254	3.17458e-13	10k_pbmc	DC	B
POLD2	3.66903e-16	0.0345582	0.421	0.155	1.23052e-11	10k_pbmc	DC	B
APEX2	5.87552e-15	0.0247383	0.203	0.056	1.97053e-10	10k_pbmc	DC	B
POLL	3.75561e-14	0.0240304	0.24	0.076	1.25956e-09	10k_pbmc	DC	B
POLE3	3.75215e-13	0.013394	0.546	0.233	1.25839e-08	10k_pbmc	DC	B
POLE4	6.38537e-13	0.0559258	0.642	0.292	2.14153e-08	10k_pbmc	DC	B
POLD1	2.91981e-11	0.01414	0.144	0.039	9.79246e-07	10k_pbmc	DC	B
SMUG1	3.56022e-11	0.0179298	0.173	0.054	1.19403e-06	10k_pbmc	DC	B
NTHL1	1.78627e-10	0.00484613	0.229	0.084	5.9908e-06	10k_pbmc	DC	B
MBD4	3.87488e-10	-0.478926	0.631	0.572	1.29956e-05	10k_pbmc	DC	B
NEIL1	3.94202e-10	-0.352214	0.026	0.168	1.32208e-05	10k_pbmc	DC	B
POLE	1.76078e-09	0.0399211	0.118	0.033	5.90532e-05	10k_pbmc	DC	B
PARP1	9.55665e-08	-0.400852	0.708	0.581	0.00320511	10k_pbmc	DC	B

## Sheet: Supplementary Table 5
Oligo	Sequence	Source	Length	GcContent	MeltTemp	MolecularWeight	Notes
A:U - 1	/5SpC3/GTCGTGATGCATGCCTGTATGTGACACAAGTAATTGTGTCACAUACAGGCATGCATCACGACAAAAAAAAAAAAAAAAAAAA/3SpC3/	IDT	82	35.4	69.3	25642.7
C:riboG - 1	/5SpC3/ACTCGAGTCACACTCGTACTGATGCATGAGTAATCATGCATCArGTACGAGTGTGACTCGAGTAAAAAAAAAAAAAAAAAAAA/3SpC3/	IDT	82	35.4	68.6	25672.7
G:U	/5SpC3/TGAATTCGAGAGTCGTTCGGCGATATAACGTAAGTTATATCGCUGAACGACTCTCGAATTCAAAAAAAAAAAAAAAAAAAAA/3SpC3/	IDT	82	31.7	67.9	25656.7
G:Abasic	/5SpC3/ACGTACGTTAGCATAACTGTAATCTTAATGTAAATTAAGATTA/idSp/AGTTATGCTAACGTACGTAAAAAAAAAAAAAAAAAAAA/3SpC3/	IDT	81	22.2	65.1	25542.7
C:I	/5SpC3/GAGCGCTACTCAGATGACTTCGAGTGATTGTAAAATCACTCGAIGTCATCTGAGTAGCGCTCAAAAAAAAAAAAAAAAAAAA/3SpC3/	IDT	82	35.4	68.9	25657.7	Did not measure singal above background (Supplementary Fig. 9)
T:I	/5SpC3/AGTGCACGCTCTATGTATCGAAGAGTTGTGTAAACAACTCTTCIATACATAGAGCGTGCACTAAAAAAAAAAAAAAAAAAAA/3SpC3/	IDT	82	31.7	68.4	25640.7	Did not measure singal above background (Supplementary Fig. 9)
Normal	/5SpC3/CGCTAGCCTTCAGCTATCTTCTACCCATCGTAAGATGGGTAGAAGATAGCTGAAGGCTAGCGAAAAAAAAAAAAAAAAAAAA/3SpC3/	IDT	82	37.8	68.9	25657.7
A:U - 2	/5SpC3/GCTTGCCTTGTCGATCACAAGTATGTCAGGTAACTGACATACTUGTGATCGACAAGGCAAGCAAAAAAAAAAAAAAAAAAAA/3SpC3/	IDT	82	35.3659	69.0894	25642.7
A:U - 3	/5SpC3/GCTGGCCTTTGCACTAGGAACTTACCGCGGTAACGCGGTAAGTUCCTAGTGCAAAGGCCAGCAAAAAAAAAAAAAAAAAAAA/3SpC3/	IDT	82	42.6829	71.3443	25645.7
A:U - 4	/5SpC3/TGCCAACGGTGGAGTACGAGGTAAGAAGCGTAAGCTTCTTACCUCGTACTCCACCGTTGGCAAAAAAAAAAAAAAAAAAAAA/3SpC3/	IDT	82	40.2439	70.5057	25644.7
A:U - 5	/5SpC3/ATGGTTCACGTGGGACATAGCGATCGTGCGTAAGCACGATCGCUATGTCCCACGTGAACCATAAAAAAAAAAAAAAAAAAAA/3SpC3/	IDT	82	40.2439	70.6261	25644.7
C:riboG - 2	/5SpC3/TCCGACGGCAAGAGTCCTCTCCAATTACCGTAAGGTAATTGGArGAGGACTCTTGCCGTCGGAAAAAAAAAAAAAAAAAAAAA/3SpC3/	IDT	82	40.2439	70.5097	25674.7
C:riboG - 3	/5SpC3/TCAATTGTTGGCAGAGGCCAATTAGTGTCGTAAGACACTAATTrGGCCTCTGCCAACAATTGAAAAAAAAAAAAAAAAAAAAA/3SpC3/	IDT	82	32.9268	69.2939	25671.7
C:riboG - 4	/5SpC3/TCGGACCAAGTTATGGGCCGCGAATTTCCGTAAGGAAATTCGCrGGCCCATAACTTGGTCCGAAAAAAAAAAAAAAAAAAAAA/3SpC3/	IDT	82	40.2439	70.85	25674.7
C:riboG - 5	/5SpC3/CTCAGACGAACGTTGCTACGGACCCGTATGTAAATACGGGTCCrGTAGCAACGTTCGTCTGAGAAAAAAAAAAAAAAAAAAAA/3SpC3/	IDT	82	40.2439	69.3337	25674.7
T:ethenoA	/5SpC3/AAGGCCTGATGACGCATATCTGAGTGCTGGTAACAGCACTCAG[Etheno-dA]TATGCGTCATCAGGCCTTAAAAAAAAAAAAAAAAAAAA/3SpC3/	Phosphoroamidites from Glen Research	82	37.8	69.9	25657.7	Did not measure singal above background (Supplementary Fig. 9)
C:O6mG	/5SpC3/GTGTACAACATACGACTGCAGTAGAGTGCGTAAGCACTCTACT[O6mG]CAGTCGTATGTTGTACACAAAAAAAAAAAAAAAAAAAA/3SpC3/	Phosphoroamidites from Glen Research	82	35.4	68.5	25656.7	Did not measure signal above empty drop background with PST1 digestion to detect removal of methyl group (Supplementary Fig. 9)
A:hmU	/5SpC3/AATCGATGAGCTAGAGACGTCGAATTGCAGTAATGCAATTCGA[hmU]GTCTCTAGCTCATCGATTAAAAAAAAAAAAAAAAAAAA/3SpC3/	Phosphoroamidites from Glen Research	82	31.7	68	25656.7	Did not measure singal above background (Supplementary Fig. 9)
Uracil-biotin	/5Biosg/GCTTGCCTTGTCGATCACAAGTATGTCAGGTAACTGACATACTUGTGATCGACAAGGCAAGCAAAAAAAAAAAAAAAAAAAA/3SpC3/	IDT	82	35.4	69.1	25898	Used in order to reduce background signal on 5´ side of hairpin, however, we were unsucessful in removing background (Supplementary Fig. 9)
Y adapter 1	/5Phos/GATCGGAAGAGCACACGTCT	IDT					Adapter piece for repair libarary
Y adapter 2	ACACTCTTTCCCTACACGACGCTCTTCCGATCT	IDT					Adapter piece for repair libarary
PCR F (Indexed P7 primer)	CAAGCAGAAGACGGCATACGAGAT NNNNNNNN GTGACTGGAGTTCAGACGTGTGCTCTTCCGA*T*C*T	IDT					PCR primer for repair library. N’s represent sample index sequence, not random nucleotides. * indicates phosphorothioate linkages.
PCR R (Indexed P5 primer)	AATGATACGGCGACCACCGAGATCTACAC NNNNNNNN TCTTTCCCTACACGACGCTCTTCCGA*T*C*T	IDT					PCR primer for repair library. N’s represent sample index sequence, not random nucleotides. * indicates phosphorothioate linkages.

## Sheet: Supplementary Table 6
Experiment	Substrate concentration (each in master mix) (nM)	Number of Substrates	Substrate concentration (Total in maseter mix) (nM)	Substrates	Figure reference	Sequencing sample name of mRNA library	Sequencing sample name for repair library
Barnyard Dilution	0.5 - 25	15	111	A:U (x5), C:riboG (X5), G:Abasic, ,G:U, C:I, T:I, Normal	mix 60: Fig 1, Supplementary 2, 3, 4; mix 15 and mix 30: Data not shown	mix 15 mRNA, mix 30 mRNA, mix 60 mRNA	mix 15 repair, mix 30 repair, mix 60 repair
PBMC Dilution	0.5 - 25	15	111	A:U (x5), C:riboG (X5), G:Abasic, ,G:U, C:I, T:I, Normal	Supplementary 5, 6, 7	PBMC 15 mRNA, PBMC 30 mRNA, PBMC 60 mRNA	PBMC 15 repair, PBMC 30 repair, PBMC 60 repair
PBMC 1	10	7	70	A:U, C:riboG, G:Abasic, ,G:U, C:I, T:I, Normal	Fig 2, Supplementary 7, 8, 9, 10, 11	PBMC 1 mRNA	PBMC 1 repair
PBMC 2	0.909091	11	10	A:U, C:riboG, G:Abasic, ,G:U, C:I, T:I, Normal, T:ethenoA, C:O6mG, A:hmU, A:U-5´biotin	Supplementary 7, 8, 9, 11	PBMC 3 mRNA	PBMC 2 repair, PBMC 2 repair with PST1 digest
PBMC 3	0.909091	11	10	A:U, C:riboG, G:Abasic, ,G:U, C:I, T:I, Normal, T:ethenoA, C:O6mG, A:hmU, A:U-5´biotin	Supplementary 7, 8,	PBMC 2 mRNA	PBMC 3 repair, PBMC 3 repair with PST1 digest
Barnyard	10	2	20	A:U, C:riboG	Data not shown	Barnyard mRNA	Barnyard repair
